# Supplementary material for: 4-Bromo-N-(4-bromo­phen­yl)aniline
Source: Acta Crystallogr Sect E Struct Rep Online. 2011 Mar 2;67(Pt 4):o755. doi: 10.1107/S160053681100715X (PMC3100017; doi:10.1107/S160053681100715X)
Supplement: Supplementary file 2 [file e-67-0o755-Isup2.hkl]

# 
# h,k,l, Fc-squared, Fo-squared, sigma(Fo-squared) and status flag 
# 
data_I
_shelx_title ' MD1187Br in P2(1)/c' 
_shelx_refln_list_code          4 
_shelx_F_calc_maximum      381.98 
_exptl_crystal_F_000       632.00 
_reflns_d_resolution_high  0.6974 
 
loop_ 
 _symmetry_equiv_pos_as_xyz 
 'x, y, z' 
 '-x, y+1/2, -z+1/2' 
 '-x, -y, -z' 
 'x, -y-1/2, z-1/2' 
 
_cell_length_a     5.9993 
_cell_length_b    13.0317 
_cell_length_c    14.2281 
_cell_angle_alpha  90.000 
_cell_angle_beta   96.967 
_cell_angle_gamma  90.000 
 
_shelx_F_squared_multiplier     1.000 
 
loop_ 
 _refln_index_h 
 _refln_index_k 
 _refln_index_l 
 _refln_F_squared_calc 
 _refln_F_squared_meas 
 _refln_F_squared_sigma 
 _refln_observed_status 
   1   0   0     3605.76     4067.15    102.72 o 
   2   0   0    10098.25    11452.28    259.72 o 
   3   0   0      122.70      145.12     11.83 o 
   4   0   0     2726.84     2704.87     59.20 o 
   5   0   0     9480.70     9541.14    184.22 o 
   6   0   0     1116.53     1137.92     70.35 o 
   7   0   0     2167.81     2134.47     86.36 o 
   8   0   0      508.14      477.55     39.65 o 
   1   1   0     5722.44     6521.69    103.38 o 
   2   1   0      405.90      444.85     11.93 o 
   3   1   0       28.87       31.91      5.75 o 
   4   1   0        4.92        1.16      7.63 o 
   5   1   0     1480.23     1434.99     29.46 o 
   6   1   0     2837.65     2752.93     47.48 o 
   7   1   0      116.20      158.33     18.04 o 
   8   1   0      199.44      164.39     21.02 o 
   0   2   0      994.17      970.74     17.07 o 
   1   2   0        7.80       13.91      2.36 o 
   2   2   0     3791.61     4075.29     50.58 o 
   3   2   0     7059.84     7913.30    110.18 o 
   4   2   0      179.38      165.51     13.71 o 
   5   2   0     2497.33     2529.75     42.71 o 
   6   2   0       23.63       34.93     16.92 o 
   7   2   0      183.26      180.56     18.20 o 
   8   2   0      238.57      238.64     22.19 o 
   1   3   0    21910.34    23978.44    261.85 o 
   2   3   0       93.25       91.23      4.77 o 
   3   3   0     2533.12     2970.12     39.73 o 
   4   3   0      990.09      995.01     19.51 o 
   5   3   0     2292.16     2346.67     43.39 o 
   6   3   0     2241.49     2318.16     42.80 o 
   7   3   0      563.78      571.97     30.12 o 
   8   3   0      691.29      679.03     35.53 o 
   0   4   0     8201.15     8421.89    132.36 o 
   1   4   0     3469.62     3689.58     51.83 o 
   2   4   0       95.65      117.25      7.33 o 
   3   4   0     4074.11     4120.17     53.31 o 
   4   4   0     2398.61     2560.73     41.37 o 
   5   4   0        0.32       -2.36     10.39 o 
   6   4   0      321.04      311.60     18.49 o 
   7   4   0      219.87      249.07     19.75 o 
   8   4   0      219.31      209.21     24.66 o 
   1   5   0     4551.26     5024.51     62.30 o 
   2   5   0    19916.92    21863.03    241.10 o 
   3   5   0     3099.70     3223.92     47.49 o 
   4   5   0     6327.35     6582.85     91.89 o 
   5   5   0     1246.97     1241.74     28.39 o 
   6   5   0      535.05      534.70     25.26 o 
   7   5   0      276.29      282.08     20.67 o 
   8   5   0        2.53      -14.28     23.73 o 
   0   6   0     1172.47     1192.22     30.78 o 
   1   6   0      261.42      353.48     11.29 o 
   2   6   0      445.95      508.09     21.23 o 
   3   6   0      374.67      389.34     13.12 o 
   4   6   0        6.52        6.08      8.52 o 
   5   6   0      335.26      339.13     17.85 o 
   6   6   0       13.62        5.56     13.86 o 
   7   6   0      321.60      344.66     27.70 o 
   8   6   0       96.01       64.45     39.42 o 
   1   7   0      104.75      100.48      8.51 o 
   2   7   0     6874.53     6895.97     80.08 o 
   3   7   0     2332.54     2394.62     33.23 o 
   4   7   0     5017.10     5135.75     74.73 o 
   5   7   0      363.80      381.26     21.73 o 
   6   7   0       50.20       52.30     23.55 o 
   7   7   0      393.17      439.05     46.00 o 
   0   8   0       42.88       60.79     12.65 o 
   1   8   0     5149.89     5168.33     66.29 o 
   2   8   0     1732.27     1830.60     29.62 o 
   3   8   0    13591.86    13985.41    169.45 o 
   4   8   0     4289.73     4507.28     67.30 o 
   5   8   0     1996.35     1937.65     42.32 o 
   6   8   0      105.60       78.87     21.57 o 
   7   8   0       71.24       95.05     24.48 o 
   1   9   0     2696.96     2690.16     39.21 o 
   2   9   0     4182.11     4168.63     57.07 o 
   3   9   0     1782.55     1804.56     31.59 o 
   4   9   0        2.35        3.59     12.08 o 
   5   9   0      277.44      307.95     20.50 o 
   6   9   0      393.10      390.47     28.87 o 
   7   9   0        9.10       18.22     28.26 o 
   0  10   0     8597.55     8344.26    160.25 o 
   1  10   0     1729.75     1697.47     32.75 o 
   2  10   0     3462.56     3472.30     49.76 o 
   3  10   0     1640.16     1720.39     34.39 o 
   4  10   0       83.48       60.09     20.32 o 
   5  10   0     1358.31     1405.06     37.97 o 
   6  10   0      392.10      384.53     29.06 o 
   7  10   0      604.45      580.24     43.29 o 
   1  11   0      239.92      233.96     17.14 o 
   2  11   0     4422.55     4438.07     79.52 o 
   3  11   0     1524.65     1539.17     31.20 o 
   4  11   0     1273.29     1263.47     32.45 o 
   5  11   0      547.15      549.41     33.99 o 
   6  11   0       85.64       95.44     28.61 o 
   0  12   0     2790.06     3008.48     71.60 o 
   1  12   0      555.25      592.46     30.21 o 
   2  12   0     1724.99     1739.06     44.18 o 
   3  12   0      135.24      149.49     17.24 o 
   4  12   0      922.77      961.16     52.56 o 
   5  12   0      345.37      342.35     34.62 o 
   6  12   0      645.93      674.14     46.54 o 
   1  13   0     6678.79     6622.74     95.90 o 
   2  13   0      221.81      204.76     18.31 o 
   3  13   0      117.98      176.53     18.82 o 
   4  13   0      476.30      479.75     50.86 o 
   5  13   0      404.51      381.64     46.78 o 
   0  14   0        3.53       15.77     22.69 o 
   1  14   0       41.02       33.08     16.67 o 
   2  14   0        3.94        0.15     16.68 o 
   3  14   0        8.45       31.01     18.39 o 
   4  14   0       33.76       47.08     29.77 o 
   5  14   0       12.52       57.86     41.48 o 
   1  15   0     4105.04     4144.48     68.28 o 
   2  15   0      109.46      118.63     19.85 o 
   3  15   0       70.24       85.58     22.54 o 
   4  15   0      394.66      454.01     61.46 o 
   0  16   0     2772.34     2893.96     78.26 o 
   1  16   0      352.22      364.54     23.90 o 
   2  16   0      729.15      754.20     30.30 o 
   3  16   0      199.03      194.55     28.78 o 
   4  16   0      281.01      330.36     38.15 o 
   1  17   0       60.39       59.50     21.27 o 
   2  17   0      751.41      721.12     42.33 o 
   3  17   0      202.20      214.60     31.12 o 
   0  18   0     1061.49     1014.58     53.51 o 
   1  18   0      337.04      347.29     29.13 o 
   2  18   0      691.54      697.05     50.48 o 
  -8   1   1        4.81       -2.95     20.84 o 
  -7   1   1     2248.91     2248.17     44.75 o 
  -6   1   1      723.25      711.62     23.80 o 
  -5   1   1       13.69       14.72     10.05 o 
  -4   1   1     3531.26     3627.72     53.46 o 
  -3   1   1     1878.37     1952.90     27.27 o 
  -2   1   1    34344.61    37939.92    413.51 o 
  -1   1   1      281.95      309.43      5.38 o 
   0   1   1     3978.70     3975.32    102.32 o 
   1   1   1     6113.95     6756.91    100.20 o 
   2   1   1     1968.20     2194.08     30.92 o 
   3   1   1     3111.73     3188.01     54.61 o 
   4   1   1     5796.39     6036.12     84.00 o 
   5   1   1     3658.00     3721.47     62.71 o 
   6   1   1     1997.89     1897.25     37.64 o 
   7   1   1      100.21      106.13     17.20 o 
   8   1   1       56.79       60.94     19.60 o 
  -8   2   1      716.20      705.44     35.13 o 
  -7   2   1      155.24      153.12     17.36 o 
  -6   2   1      243.39      263.95     16.60 o 
  -5   2   1      410.45      413.75     18.44 o 
  -4   2   1     2997.21     3092.78     45.39 o 
  -3   2   1     4808.16     4991.65     62.79 o 
  -2   2   1     8802.60     9689.39    116.03 o 
  -1   2   1    27085.40    28761.35    313.23 o 
   0   2   1       94.03       91.25      3.22 o 
   1   2   1      459.69      528.28     18.07 o 
   2   2   1     1522.82     1793.87     28.84 o 
   3   2   1    13677.53    15139.78    181.22 o 
   4   2   1     2564.12     2682.58     42.11 o 
   5   2   1     4080.89     4103.88     62.11 o 
   6   2   1      648.63      650.82     24.57 o 
   7   2   1       47.10       34.02     15.82 o 
   8   2   1       62.93       44.52     19.86 o 
  -8   3   1       36.24       23.17     21.90 o 
  -7   3   1       68.91       57.03     16.11 o 
  -6   3   1     2018.53     1971.14     41.12 o 
  -5   3   1     1129.64     1131.41     28.37 o 
  -4   3   1     2805.03     2948.21     41.11 o 
  -3   3   1     4987.94     5389.90     73.34 o 
  -2   3   1      351.06      379.99      9.32 o 
  -1   3   1     2344.00     2449.17     41.56 o 
   0   3   1       46.20       57.47      3.23 o 
   1   3   1    16012.51    17130.31    232.44 o 
   2   3   1     5396.42     6113.85     74.86 o 
   3   3   1     2458.93     2575.33     32.50 o 
   4   3   1        6.21        5.17      6.91 o 
   5   3   1      566.62      576.46     20.53 o 
   6   3   1      571.83      633.19     28.81 o 
   7   3   1      149.15       94.60     17.06 o 
   8   3   1      483.43      493.84     27.32 o 
  -8   4   1      395.88      394.82     27.55 o 
  -7   4   1        0.47      -16.52     17.96 o 
  -6   4   1     1132.43     1155.91     34.40 o 
  -5   4   1      479.46      527.83     20.11 o 
  -4   4   1     2031.12     2133.68     32.42 o 
  -3   4   1     4759.63     4880.95     61.93 o 
  -2   4   1     1194.95     1345.09     19.12 o 
  -1   4   1    10422.39    10782.01    119.60 o 
   0   4   1     5811.14     5904.74     66.61 o 
   1   4   1     1254.41     1335.65     18.76 o 
   2   4   1    10677.37    12083.36    134.68 o 
   3   4   1      715.65      806.16     16.84 o 
   4   4   1     3507.44     3644.29     54.70 o 
   5   4   1     1411.48     1320.46     28.99 o 
   6   4   1      492.18      486.63     22.99 o 
   7   4   1     1595.30     1597.62     37.99 o 
   8   4   1       37.36       25.93     21.58 o 
  -8   5   1        0.62        9.33     24.16 o 
  -7   5   1      360.96      332.20     23.70 o 
  -6   5   1      443.29      469.86     23.97 o 
  -5   5   1      610.77      660.22     26.83 o 
  -4   5   1       21.18       16.34      8.00 o 
  -3   5   1     2403.63     2517.43     35.50 o 
  -2   5   1     6061.98     6659.85     76.38 o 
  -1   5   1      451.56      470.80     10.92 o 
   0   5   1     3031.58     3143.55     37.43 o 
   1   5   1     3730.89     3971.66     58.45 o 
   2   5   1     1031.73     1127.86     26.18 o 
   3   5   1       38.05       44.94      6.46 o 
   4   5   1     2202.08     2229.24     37.73 o 
   5   5   1     1342.59     1320.33     29.54 o 
   6   5   1       69.45       73.07     14.77 o 
   7   5   1       46.55       43.60     17.08 o 
   8   5   1       37.06       43.34     29.19 o 
  -8   6   1        0.61        8.45     29.72 o 
  -7   6   1      378.07      367.89     28.08 o 
  -6   6   1      668.93      699.70     26.00 o 
  -5   6   1     4797.51     4855.51     72.49 o 
  -4   6   1     8858.31     8999.05    112.46 o 
  -3   6   1     1426.66     1515.70     23.45 o 
  -2   6   1      767.00      828.54     15.09 o 
  -1   6   1     2107.67     2381.85     32.97 o 
   0   6   1    29681.63    31341.75    366.13 o 
   1   6   1     1313.66     1396.76     22.31 o 
   2   6   1    20598.80    21895.01    242.01 o 
   3   6   1     3226.58     3411.32     46.86 o 
   4   6   1      260.00      295.94     14.27 o 
   5   6   1      545.64      513.60     21.94 o 
   6   6   1      386.63      390.28     21.22 o 
   7   6   1     1788.82     1829.59     45.70 o 
  -7   7   1      130.68       95.49     23.64 o 
  -6   7   1     1441.63     1415.70     43.08 o 
  -5   7   1      915.87      971.88     29.09 o 
  -4   7   1     2712.80     2735.85     44.70 o 
  -3   7   1     1270.41     1307.44     22.08 o 
  -2   7   1       69.77       83.31      7.12 o 
  -1   7   1     1435.59     1445.64     23.47 o 
   0   7   1      391.23      421.13     11.95 o 
   1   7   1    12771.66    13350.05    159.82 o 
   2   7   1     1680.71     1856.80     26.53 o 
   3   7   1     3537.64     3601.33     46.08 o 
   4   7   1        7.10       -8.32      9.21 o 
   5   7   1      687.27      669.97     26.37 o 
   6   7   1      927.13      861.69     30.99 o 
   7   7   1      233.45      236.01     26.36 o 
  -7   8   1        2.99       -0.06     23.35 o 
  -6   8   1      372.48      373.91     26.36 o 
  -5   8   1      409.90      405.61     23.72 o 
  -4   8   1      345.36      291.73     15.85 o 
  -3   8   1     1535.03     1557.47     37.10 o 
  -2   8   1        6.97        8.09      7.50 o 
  -1   8   1     1651.18     1644.05     26.75 o 
   0   8   1      970.41     1009.48     22.14 o 
   1   8   1      112.20      113.54      8.48 o 
   2   8   1      368.72      382.14     16.99 o 
   3   8   1      238.38      251.93     17.86 o 
   4   8   1       76.50       85.68     12.45 o 
   5   8   1      879.16      844.16     30.33 o 
   6   8   1        3.63        8.15     17.15 o 
   7   8   1       13.51       -6.33     26.99 o 
  -7   9   1      430.31      428.51     32.07 o 
  -6   9   1      779.11      798.63     36.55 o 
  -5   9   1     2862.42     2765.82     65.78 o 
  -4   9   1     1494.84     1515.88     32.19 o 
  -3   9   1      927.40      899.53     28.07 o 
  -2   9   1      640.90      609.94     18.49 o 
  -1   9   1     2649.73     2646.92     38.79 o 
   0   9   1      179.46      169.55     11.73 o 
   1   9   1    15803.77    16042.85    192.48 o 
   2   9   1       25.78       25.87      9.09 o 
   3   9   1     5353.65     5524.69     73.23 o 
   4   9   1      139.38      157.87     14.55 o 
   5   9   1      186.38      190.61     18.77 o 
   6   9   1     1151.56     1099.81     40.65 o 
   7   9   1      317.77      316.36     35.16 o 
  -7  10   1      532.51      532.82     44.54 o 
  -6  10   1       12.36       -0.66     22.88 o 
  -5  10   1     2607.68     2528.40     69.94 o 
  -4  10   1     1304.13     1336.18     31.46 o 
  -3  10   1      869.02      830.77     37.01 o 
  -2  10   1       14.86       23.18      9.52 o 
  -1  10   1     1294.92     1267.19     36.91 o 
   0  10   1     4833.36     4751.43     69.32 o 
   1  10   1       14.07        8.66     10.52 o 
   2  10   1     1213.56     1222.71     24.16 o 
   3  10   1      747.14      829.05     25.87 o 
   4  10   1      136.88      149.19     15.78 o 
   5  10   1        8.20        1.68     16.69 o 
   6  10   1      808.59      773.69     44.75 o 
   7  10   1      223.69      148.66     41.07 o 
  -6  11   1       36.40       22.04     23.99 o 
  -5  11   1      224.31      250.77     42.88 o 
  -4  11   1      712.95      688.95     26.18 o 
  -3  11   1      225.52      217.89     14.74 o 
  -2  11   1     7096.75     7060.89    118.78 o 
  -1  11   1      605.38      534.92     21.73 o 
   0  11   1     6312.70     6159.25     87.57 o 
   1  11   1      162.58      148.68     14.09 o 
   2  11   1      188.04      187.67     14.35 o 
   3  11   1     1243.49     1293.31     28.72 o 
   4  11   1     2890.92     2869.91     55.14 o 
   5  11   1     1244.30     1293.10     59.95 o 
   6  11   1      395.88      375.70     35.57 o 
  -6  12   1      434.55      446.16     39.81 o 
  -5  12   1      378.62      381.45     35.65 o 
  -4  12   1      118.55      145.72     23.13 o 
  -3  12   1     1061.07     1067.13     30.46 o 
  -2  12   1      276.80      271.37     20.75 o 
  -1  12   1      675.15      676.20     25.00 o 
   0  12   1      903.67      930.35     27.41 o 
   1  12   1      158.00      178.21     15.91 o 
   2  12   1     2290.77     2339.75     40.75 o 
   3  12   1      180.77      212.77     19.75 o 
   4  12   1      691.61      682.56     38.75 o 
   5  12   1      417.01      419.74     45.99 o 
   6  12   1        3.30       29.15     28.18 o 
  -6  13   1        5.23        2.88     54.80 o 
  -5  13   1        1.03       -3.98     29.97 o 
  -4  13   1        6.63       25.30     33.51 o 
  -3  13   1      568.64      622.69     27.58 o 
  -2  13   1     2029.26     2067.75     42.74 o 
  -1  13   1        0.02       -0.93     14.51 o 
   0  13   1     1682.65     1554.22     35.46 o 
   1  13   1      536.95      492.68     23.41 o 
   2  13   1      589.34      599.18     26.63 o 
   3  13   1      104.47       84.15     17.76 o 
   4  13   1      988.35      978.00     40.59 o 
   5  13   1      376.27      389.90     48.05 o 
  -5  14   1      257.65      338.14     48.82 o 
  -4  14   1      261.97      259.32     29.14 o 
  -3  14   1     3369.01     3368.56     73.39 o 
  -2  14   1      664.14      705.35     28.55 o 
  -1  14   1     9068.37     8854.83    129.21 o 
   0  14   1        8.71       12.53     15.90 o 
   1  14   1      315.64      301.73     25.80 o 
   2  14   1       32.31       48.59     17.61 o 
   3  14   1     2578.03     2622.15     88.52 o 
   4  14   1     2080.00     2061.88     84.35 o 
   5  14   1      881.38      919.16     67.10 o 
  -5  15   1      118.73       64.90     59.13 o 
  -4  15   1        0.67       43.39     26.26 o 
  -3  15   1      692.29      711.39     59.46 o 
  -2  15   1     1671.87     1818.66     41.85 o 
  -1  15   1        1.76       16.42     17.81 o 
   0  15   1      851.58      843.52     31.16 o 
   1  15   1      688.89      700.83     30.05 o 
   2  15   1      471.93      540.13     27.72 o 
   3  15   1       91.67       65.31     22.17 o 
   4  15   1      584.05      637.85     66.72 o 
  -4  16   1      185.91      181.74     35.35 o 
  -3  16   1      774.10      898.84     54.33 o 
  -2  16   1        0.31      -21.62     21.62 o 
  -1  16   1      449.91      468.49     32.43 o 
   0  16   1      621.21      643.47     30.81 o 
   1  16   1       88.04       87.41     20.64 o 
   2  16   1      963.74      970.09     41.77 o 
   3  16   1        4.35        7.83     25.88 o 
   4  16   1      242.39      277.29     38.50 o 
  -3  17   1      565.41      663.89     40.91 o 
  -2  17   1     1509.11     1579.66     47.18 o 
  -1  17   1      155.38      199.68     23.16 o 
   0  17   1      865.72      901.69     35.45 o 
   1  17   1        3.35       18.13     22.65 o 
   2  17   1      302.77      328.03     28.33 o 
   3  17   1      418.14      491.42     38.51 o 
  -2  18   1       75.20       83.49     30.07 o 
  -1  18   1      100.52       38.48     32.69 o 
   0  18   1      383.28      366.25     29.64 o 
   1  18   1        0.78       40.72     24.75 o 
   2  18   1      798.23      906.32     54.11 o 
  -8   0   2      293.90      318.08     46.87 o 
  -7   0   2       96.35      112.50     28.21 o 
  -6   0   2      167.56      173.87     21.52 o 
  -5   0   2     3012.05     2971.74     67.86 o 
  -4   0   2    11013.43    11470.09    215.92 o 
  -3   0   2     3230.00     3230.06     54.39 o 
  -2   0   2    30638.36    33098.89    514.52 o 
  -1   0   2     6583.21     6896.47    115.74 o 
   0   0   2      727.58      590.51     13.62 o 
   1   0   2     4058.77     4465.11     88.83 o 
   2   0   2    22111.10    23779.57    469.81 o 
   3   0   2     8016.40     8118.73    153.75 o 
   4   0   2     4021.74     4118.80     85.17 o 
   5   0   2     1406.59     1468.59     42.52 o 
   6   0   2      263.69      265.55     28.94 o 
   7   0   2      537.55      507.69     36.51 o 
   8   0   2       66.03       40.73     47.85 o 
  -8   1   2      262.05      303.44     25.74 o 
  -7   1   2       60.47       50.49     16.29 o 
  -6   1   2      136.37      116.87     14.24 o 
  -5   1   2       10.82        1.34      9.78 o 
  -4   1   2     3266.78     3291.21     44.34 o 
  -3   1   2     3835.93     3696.99     43.61 o 
  -2   1   2      538.04      590.82      9.66 o 
  -1   1   2     7935.14     8396.37     92.51 o 
   0   1   2       41.00       44.35      3.09 o 
   1   1   2    21401.38    23196.62    352.13 o 
   2   1   2      158.23      157.31      6.88 o 
   3   1   2     3531.97     3574.24     51.35 o 
   4   1   2     4767.34     4946.02     76.88 o 
   5   1   2      327.96      349.84     16.03 o 
   6   1   2        5.95       17.98     12.89 o 
   7   1   2      429.88      448.44     21.93 o 
   8   1   2      399.32      393.39     26.77 o 
  -8   2   2      180.59      216.37     24.68 o 
  -7   2   2      222.95      225.93     18.76 o 
  -6   2   2     1557.29     1582.29     33.78 o 
  -5   2   2      507.41      508.20     20.08 o 
  -4   2   2     1858.32     1861.11     28.48 o 
  -3   2   2     2917.97     3164.06     41.55 o 
  -2   2   2      451.66      479.62     11.37 o 
  -1   2   2    10648.47    11201.67    131.91 o 
   0   2   2       42.36       38.65      2.60 o 
   1   2   2    12485.10    13131.08    144.21 o 
   2   2   2     3215.21     3456.97     40.70 o 
   3   2   2     2101.55     2293.26     32.20 o 
   4   2   2     1796.11     1807.86     31.68 o 
   5   2   2      633.35      600.21     22.21 o 
   6   2   2      443.91      392.38     20.54 o 
   7   2   2      276.07      273.83     19.60 o 
   8   2   2       72.03       72.58     21.07 o 
  -8   3   2      404.88      367.73     27.31 o 
  -7   3   2        7.31      -16.80     16.80 o 
  -6   3   2       43.66       46.57     13.35 o 
  -5   3   2     2175.22     2200.38     38.58 o 
  -4   3   2     3418.48     3398.33     43.53 o 
  -3   3   2    13848.99    14552.40    161.78 o 
  -2   3   2      857.22      854.69     13.08 o 
  -1   3   2     2452.23     2474.23     29.28 o 
   0   3   2       37.99       37.44      2.85 o 
   1   3   2     3817.69     3847.62     53.49 o 
   2   3   2     1720.45     1866.98     29.43 o 
   3   3   2    13852.39    14672.54    163.06 o 
   4   3   2     1489.98     1509.43     25.58 o 
   5   3   2      865.29      863.71     23.78 o 
   6   3   2        1.75       -4.54     12.80 o 
   7   3   2       20.64       15.32     15.97 o 
   8   3   2      528.46      520.86     28.42 o 
  -8   4   2      511.14      495.75     32.19 o 
  -7   4   2      403.18      368.98     29.40 o 
  -6   4   2      763.80      773.14     25.49 o 
  -5   4   2     1129.67     1124.85     29.78 o 
  -4   4   2     1094.97     1118.93     20.70 o 
  -3   4   2      152.15      175.89      7.88 o 
  -2   4   2      885.30      767.31     22.57 o 
  -1   4   2    19052.03    19680.85    215.93 o 
   0   4   2      321.35      331.05      8.62 o 
   1   4   2     7469.27     7556.51     85.01 o 
   2   4   2      868.72      713.02     14.66 o 
   3   4   2     1418.10     1443.58     21.49 o 
   4   4   2       17.50       23.32      7.97 o 
   5   4   2     1532.70     1519.69     31.66 o 
   6   4   2     1135.11     1136.01     30.15 o 
   7   4   2       81.42       84.89     17.56 o 
   8   4   2      142.71      161.09     23.83 o 
  -8   5   2      422.25      426.96     31.42 o 
  -7   5   2     2173.06     2157.27     49.51 o 
  -6   5   2     1527.41     1426.62     38.47 o 
  -5   5   2     1931.47     1951.32     36.45 o 
  -4   5   2      401.43      387.57     13.59 o 
  -3   5   2      472.86      502.73     18.12 o 
  -2   5   2     8731.84     8804.19     99.55 o 
  -1   5   2      313.26      337.10      8.78 o 
   0   5   2    18027.67    17365.06    204.10 o 
   1   5   2      355.11      361.58     17.07 o 
   2   5   2     3346.05     3497.11     45.99 o 
   3   5   2      411.73      454.14     13.76 o 
   4   5   2      612.27      637.08     17.90 o 
   5   5   2     3024.64     3114.67     62.24 o 
   6   5   2     1097.02     1050.42     29.54 o 
   7   5   2     1235.89     1199.18     34.35 o 
   8   5   2      408.69      358.58     44.35 o 
  -8   6   2        2.16      -28.71     28.71 o 
  -7   6   2        8.62       64.12     22.37 o 
  -6   6   2      487.73      476.46     26.91 o 
  -5   6   2       59.80       60.64     12.58 o 
  -4   6   2      249.30      244.51     11.37 o 
  -3   6   2      461.29      487.13     13.87 o 
  -2   6   2     1443.79     1551.99     22.45 o 
  -1   6   2     4644.24     5162.02     60.30 o 
   0   6   2       27.11       29.40      5.50 o 
   1   6   2     1717.11     1842.87     27.07 o 
   2   6   2     2263.06     2443.21     42.02 o 
   3   6   2      118.17      118.49      8.74 o 
   4   6   2      423.40      434.47     16.87 o 
   5   6   2       39.07       38.61     12.50 o 
   6   6   2      265.10      234.21     18.09 o 
   7   6   2       29.89       45.45     22.10 o 
  -7   7   2      760.71      817.87     38.72 o 
  -6   7   2     1263.21     1219.35     51.83 o 
  -5   7   2      750.93      737.02     24.63 o 
  -4   7   2       76.51       67.92      8.94 o 
  -3   7   2      585.10      576.41     15.08 o 
  -2   7   2     6790.50     6976.99     80.92 o 
  -1   7   2      370.68      503.93     16.03 o 
   0   7   2    10564.89    10403.08    125.53 o 
   1   7   2      128.06      107.11      7.71 o 
   2   7   2     1765.01     1852.90     26.69 o 
   3   7   2       39.75       40.35      7.80 o 
   4   7   2      703.05      715.26     30.61 o 
   5   7   2     1131.62     1182.12     32.73 o 
   6   7   2      765.11      718.16     29.77 o 
   7   7   2      633.19      572.23     64.32 o 
  -7   8   2      233.04      225.96     27.57 o 
  -6   8   2     2180.66     2222.36     59.75 o 
  -5   8   2     2247.80     2123.01     50.66 o 
  -4   8   2      433.59      514.76     33.90 o 
  -3   8   2       13.88       12.19      8.74 o 
  -2   8   2     3186.64     3170.67     44.62 o 
  -1   8   2    16534.66    16106.65    192.32 o 
   0   8   2       92.11      108.16      7.73 o 
   1   8   2    14310.47    14130.04    169.61 o 
   2   8   2     2935.03     3055.31     43.60 o 
   3   8   2      644.93      663.28     19.15 o 
   4   8   2     1080.89     1102.03     27.23 o 
   5   8   2     2276.60     2316.69     47.64 o 
   6   8   2     2386.03     2416.08     58.91 o 
   7   8   2       10.85      -17.96     26.73 o 
  -7   9   2       24.69      -25.27     25.27 o 
  -6   9   2      232.10      221.59     35.45 o 
  -5   9   2       74.61       59.94     19.44 o 
  -4   9   2      694.49      643.62     20.96 o 
  -3   9   2     2580.83     2631.53     38.17 o 
  -2   9   2       74.53       58.30      9.12 o 
  -1   9   2     1063.22     1059.53     25.09 o 
   0   9   2      847.45      826.57     18.30 o 
   1   9   2     4712.33     4653.79     61.69 o 
   2   9   2      250.53      243.09     12.57 o 
   3   9   2     1450.77     1488.83     28.55 o 
   4   9   2      831.60      825.51     37.10 o 
   5   9   2       38.17       26.70     16.17 o 
   6   9   2        4.11       10.57     20.93 o 
   7   9   2       78.87      132.07     42.63 o 
  -7  10   2      283.51      275.62     30.75 o 
  -6  10   2      495.56      487.26     32.14 o 
  -5  10   2       44.17       31.11     22.90 o 
  -4  10   2     2157.19     2109.56     49.00 o 
  -3  10   2      776.96      812.80     29.09 o 
  -2  10   2     1473.12     1385.54     30.13 o 
  -1  10   2     2627.99     2649.11     56.33 o 
   0  10   2       26.32       24.75     10.74 o 
   1  10   2     1690.42     1720.74     29.75 o 
   2  10   2     1111.27     1111.52     24.56 o 
   3  10   2      349.57      343.56     22.61 o 
   4  10   2     2007.66     2094.16     40.61 o 
   5  10   2        8.71        3.61     19.22 o 
   6  10   2      697.63      746.05     38.23 o 
   7  10   2      369.63      366.31     59.13 o 
  -6  11   2      294.59      317.72     28.99 o 
  -5  11   2      100.33       97.02     22.25 o 
  -4  11   2      120.52      130.23     18.15 o 
  -3  11   2      616.59      573.92     21.31 o 
  -2  11   2     1136.79     1178.99     29.12 o 
  -1  11   2       17.68       18.04     11.86 o 
   0  11   2     8555.22     8544.31    116.95 o 
   1  11   2       60.21       65.89     12.98 o 
   2  11   2      193.96      192.60     15.66 o 
   3  11   2      143.26      141.91     15.36 o 
   4  11   2      283.44      276.75     20.74 o 
   5  11   2      318.31      332.65     26.51 o 
   6  11   2      161.37      165.57     53.09 o 
  -6  12   2        0.60       -0.90     47.80 o 
  -5  12   2      934.46      928.13     48.11 o 
  -4  12   2     2746.40     2725.07     65.36 o 
  -3  12   2     1272.66     1289.75     36.20 o 
  -2  12   2     3843.72     3945.11     62.28 o 
  -1  12   2        9.50       31.79     13.44 o 
   0  12   2      411.93      414.33     20.34 o 
   1  12   2      235.00      203.79     16.22 o 
   2  12   2     6947.66     6756.65    119.30 o 
   3  12   2     1854.14     1896.85     39.72 o 
   4  12   2     1617.05     1629.21     47.87 o 
   5  12   2      364.12      385.99     42.46 o 
   6  12   2      228.62      202.12     38.46 o 
  -6  13   2       57.33       42.47     34.09 o 
  -5  13   2     1152.65     1198.33     79.57 o 
  -4  13   2      722.70      757.79     39.21 o 
  -3  13   2     5118.48     5050.28     78.54 o 
  -2  13   2      661.57      676.25     27.26 o 
  -1  13   2      490.04      509.77     25.69 o 
   0  13   2        6.26       19.61     14.76 o 
   1  13   2     1688.75     1717.20     37.17 o 
   2  13   2     1079.56     1125.00     36.13 o 
   3  13   2     4134.14     4131.54     73.74 o 
   4  13   2      299.32      293.75     27.52 o 
   5  13   2      451.32      533.99     74.99 o 
  -5  14   2        2.04       56.43     33.49 o 
  -4  14   2       10.47       37.67     30.81 o 
  -3  14   2       34.02       68.62     21.13 o 
  -2  14   2       19.17       12.20     19.89 o 
  -1  14   2       38.54       84.31     17.38 o 
   0  14   2        0.15      -15.57     15.57 o 
   1  14   2        9.17       39.19     16.74 o 
   2  14   2        6.60       -2.73     18.53 o 
   3  14   2       99.41      114.41     21.39 o 
   4  14   2       31.85       48.76     42.05 o 
   5  14   2        2.45       43.02     41.48 o 
  -5  15   2      786.02      736.94     90.86 o 
  -4  15   2      244.18      288.96     31.07 o 
  -3  15   2     1695.29     1715.83     46.94 o 
  -2  15   2      303.81      302.04     25.32 o 
  -1  15   2      307.70      288.85     21.54 o 
   0  15   2       94.45       63.12     18.36 o 
   1  15   2     1143.24     1057.93     36.66 o 
   2  15   2      547.78      568.54     31.25 o 
   3  15   2     1302.55     1281.77     41.42 o 
   4  15   2      521.73      484.56     39.53 o 
  -4  16   2     1077.03     1248.39     51.02 o 
  -3  16   2       96.75       69.57     24.75 o 
  -2  16   2     1585.49     1628.73     46.26 o 
  -1  16   2       41.47       75.19     22.42 o 
   0  16   2      188.38      174.38     21.24 o 
   1  16   2       31.52       25.48     21.51 o 
   2  16   2     2008.32     1902.79     52.58 o 
   3  16   2      230.61      272.39     26.91 o 
   4  16   2      533.29      538.12     42.98 o 
  -3  17   2       65.31      105.61     27.43 o 
  -2  17   2      449.19      437.27     30.15 o 
  -1  17   2       61.82       82.65     24.85 o 
   0  17   2     3431.70     3664.33     80.55 o 
   1  17   2       76.91      101.95     24.35 o 
   2  17   2      140.29      154.27     25.96 o 
   3  17   2        0.03      -19.66     32.74 o 
  -2  18   2      126.69      158.03     31.17 o 
  -1  18   2      468.44      458.79     36.37 o 
   0  18   2        3.77       55.12     28.62 o 
   1  18   2      401.11      376.90     29.90 o 
  -8   1   3       78.33       66.62     25.76 o 
  -7   1   3      671.21      673.67     30.54 o 
  -6   1   3     3203.91     3193.60     53.11 o 
  -5   1   3     4323.75     4285.38     64.03 o 
  -4   1   3     5297.32     5463.52     64.09 o 
  -3   1   3     1103.37     1085.42     16.14 o 
  -2   1   3      796.49      845.47     12.44 o 
  -1   1   3     6428.55     6678.34     78.96 o 
   0   1   3    10581.39     9939.64    109.23 o 
   1   1   3     2447.15     2434.19     31.75 o 
   2   1   3    16743.37    17481.59    192.22 o 
   3   1   3      460.30      498.15     13.31 o 
   4   1   3     1751.35     1751.29     31.20 o 
   5   1   3      388.87      381.14     18.70 o 
   6   1   3      746.21      731.17     25.15 o 
   7   1   3     2067.34     2104.60     50.84 o 
   8   1   3       19.53        7.47     19.38 o 
  -8   2   3       13.20       -8.29     27.89 o 
  -7   2   3      135.53      143.51     30.07 o 
  -6   2   3     1261.56     1237.76     43.53 o 
  -5   2   3     6182.33     6184.12     87.89 o 
  -4   2   3     1675.70     1773.77     24.89 o 
  -3   2   3     9612.52    10300.96    115.48 o 
  -2   2   3     1030.79     1046.70     14.68 o 
  -1   2   3     7189.86     7226.47     85.82 o 
   0   2   3      796.74      834.98     16.57 o 
   1   2   3    55396.02    57517.99    624.93 o 
   2   2   3     9308.19     9693.36    108.12 o 
   3   2   3     1261.64     1251.65     18.42 o 
   4   2   3      411.51      398.68     16.23 o 
   5   2   3       14.05       16.22     10.89 o 
   6   2   3     1938.85     1975.14     39.37 o 
   7   2   3        4.29       -8.77     16.02 o 
   8   2   3      618.34      668.35     45.19 o 
  -8   3   3      883.19      880.27     37.70 o 
  -7   3   3      145.72      145.28     19.90 o 
  -6   3   3      109.51       87.61     13.69 o 
  -5   3   3       76.50       77.11     11.12 o 
  -4   3   3      151.21      137.25      9.81 o 
  -3   3   3     6312.03     6327.52     72.83 o 
  -2   3   3     1507.09     1527.61     22.89 o 
  -1   3   3    12912.38    12931.89    142.66 o 
   0   3   3      137.18      151.71      5.44 o 
   1   3   3        9.57       14.17      3.39 o 
   2   3   3      189.18      197.35      7.75 o 
   3   3   3     6889.31     7414.17     84.93 o 
   4   3   3     2725.33     2773.53     44.25 o 
   5   3   3      700.03      658.90     28.35 o 
   6   3   3     1180.81     1143.69     37.62 o 
   7   3   3       10.70       15.75     16.42 o 
   8   3   3      122.36      105.87     23.00 o 
  -8   4   3        1.57       -9.27     21.52 o 
  -7   4   3     1198.17     1221.68     37.15 o 
  -6   4   3     1270.55     1182.00     33.59 o 
  -5   4   3      781.93      793.11     22.83 o 
  -4   4   3     4288.75     4314.97     52.71 o 
  -3   4   3        5.01        4.56      5.10 o 
  -2   4   3    10007.04    10409.35    116.50 o 
  -1   4   3     3211.97     3273.79     38.83 o 
   0   4   3     1671.09     1626.94     21.45 o 
   1   4   3     7746.37     7540.61     85.00 o 
   2   4   3      224.82      257.20      9.26 o 
   3   4   3     3968.93     4043.84     49.05 o 
   4   4   3     1931.24     1954.43     31.35 o 
   5   4   3      157.15      150.82     13.53 o 
   6   4   3     1107.45     1091.88     29.84 o 
   7   4   3       13.21       -4.74     18.04 o 
   8   4   3      192.03      200.10     29.25 o 
  -8   5   3        2.10       14.88     24.63 o 
  -7   5   3      197.26      221.02     21.97 o 
  -6   5   3        5.02       -0.66     15.49 o 
  -5   5   3      701.15      760.86     23.05 o 
  -4   5   3     2621.57     2595.60     35.27 o 
  -3   5   3      749.35      718.86     14.93 o 
  -2   5   3        6.74        3.68      4.36 o 
  -1   5   3     4590.03     4757.91     55.39 o 
   0   5   3     7612.93     7858.95     88.81 o 
   1   5   3      286.14      288.59     10.86 o 
   2   5   3     2187.39     2324.03     35.64 o 
   3   5   3     2289.83     2335.59     31.78 o 
   4   5   3      401.83      376.54     15.89 o 
   5   5   3       34.27       40.91     12.42 o 
   6   5   3      303.97      298.68     18.70 o 
   7   5   3      430.05      393.04     25.74 o 
  -8   6   3      191.68      174.44     36.39 o 
  -7   6   3     1447.28     1397.43     45.42 o 
  -6   6   3      279.55      269.67     20.24 o 
  -5   6   3        2.85      -12.51     12.51 o 
  -4   6   3     2720.77     2673.61     41.12 o 
  -3   6   3     3446.75     3421.00     43.27 o 
  -2   6   3    21229.20    21473.07    237.39 o 
  -1   6   3      156.19      192.39     14.92 o 
   0   6   3    12541.04    12829.91    143.17 o 
   1   6   3      517.51      569.88     12.64 o 
   2   6   3     3709.49     3807.18     46.80 o 
   3   6   3     3528.35     3628.59     46.04 o 
   4   6   3     6518.77     6521.39     84.49 o 
   5   6   3     3969.24     3929.04     61.83 o 
   6   6   3      181.28      221.20     19.88 o 
   7   6   3       34.01       12.73     22.20 o 
  -7   7   3      169.78      184.66     25.86 o 
  -6   7   3      465.90      456.87     30.25 o 
  -5   7   3       17.62       32.04     15.46 o 
  -4   7   3      171.33      201.04     10.79 o 
  -3   7   3     7850.11     7704.06     89.68 o 
  -2   7   3      743.30      768.55     15.44 o 
  -1   7   3    14140.72    14138.69    158.13 o 
   0   7   3      629.46      695.99     20.99 o 
   1   7   3        9.77       13.42      5.15 o 
   2   7   3     1124.48     1112.44     19.75 o 
   3   7   3     4456.81     4499.18     55.92 o 
   4   7   3     4221.69     4177.10     57.99 o 
   5   7   3      392.36      432.34     23.82 o 
   6   7   3      838.87      778.72     34.84 o 
   7   7   3       63.67       76.03     27.57 o 
  -7   8   3       28.88       61.63     24.67 o 
  -6   8   3       70.56       62.42     21.03 o 
  -5   8   3      906.47      850.36     33.18 o 
  -4   8   3      248.39      281.07     15.53 o 
  -3   8   3      557.84      521.84     18.91 o 
  -2   8   3      791.49      765.28     16.25 o 
  -1   8   3      572.58      573.79     13.66 o 
   0   8   3     1036.31     1039.16     18.13 o 
   1   8   3     1986.53     1918.83     30.52 o 
   2   8   3      464.87      498.11     16.82 o 
   3   8   3     1235.47     1228.72     24.90 o 
   4   8   3        4.86       -1.43     11.57 o 
   5   8   3      428.80      413.73     26.84 o 
   6   8   3      372.15      426.45     45.38 o 
   7   8   3       17.61        8.67     23.95 o 
  -7   9   3      170.55      162.97     28.10 o 
  -6   9   3      743.03      692.36     49.96 o 
  -5   9   3      589.63      536.57     30.78 o 
  -4   9   3      619.28      583.20     22.92 o 
  -3   9   3     8011.23     8050.57    101.56 o 
  -2   9   3      143.63      158.57     12.86 o 
  -1   9   3    12601.62    12497.50    151.52 o 
   0   9   3      203.75      210.59     10.92 o 
   1   9   3      284.46      297.62     18.26 o 
   2   9   3     1147.79     1128.14     26.43 o 
   3   9   3     1310.09     1296.53     28.51 o 
   4   9   3     2490.84     2522.96     49.78 o 
   5   9   3     1842.38     1816.36     56.41 o 
   6   9   3      180.57      230.55     25.65 o 
   7   9   3      251.22      231.32     45.07 o 
  -7  10   3      131.39      155.74     28.56 o 
  -6  10   3      539.82      525.50     48.29 o 
  -5  10   3      429.05      420.20     28.12 o 
  -4  10   3      471.29      442.02     22.50 o 
  -3  10   3      159.48      168.68     12.55 o 
  -2  10   3     3717.60     3727.12     52.69 o 
  -1  10   3      719.36      731.07     22.32 o 
   0  10   3      989.93     1003.82     24.89 o 
   1  10   3      349.80      373.56     15.61 o 
   2  10   3      767.63      769.98     31.53 o 
   3  10   3        1.66        6.84     11.40 o 
   4  10   3     1032.16     1114.12     32.91 o 
   5  10   3     2723.62     2736.75     63.48 o 
   6  10   3       29.97       34.52     23.00 o 
  -6  11   3      587.20      606.85     38.39 o 
  -5  11   3     1515.82     1423.32     45.03 o 
  -4  11   3     1933.92     1819.92     42.55 o 
  -3  11   3      790.65      796.86     29.19 o 
  -2  11   3        3.92        2.99     12.46 o 
  -1  11   3      385.98      338.66     17.26 o 
   0  11   3     7291.89     7016.77     97.94 o 
   1  11   3      645.45      649.45     23.43 o 
   2  11   3     5416.80     5307.22     77.79 o 
   3  11   3      121.18      123.08     14.97 o 
   4  11   3        7.43      -12.13     16.12 o 
   5  11   3      718.23      815.13     37.50 o 
   6  11   3        7.29        4.39     23.69 o 
  -6  12   3       24.27       64.96     32.76 o 
  -5  12   3      434.92      339.78     34.93 o 
  -4  12   3      969.58      886.97     38.41 o 
  -3  12   3        5.08      -15.98     16.59 o 
  -2  12   3     2096.53     2028.20     39.91 o 
  -1  12   3      748.82      759.36     25.71 o 
   0  12   3     1064.07     1084.69     28.76 o 
   1  12   3     1606.48     1570.92     34.88 o 
   2  12   3       21.15       20.00     21.82 o 
   3  12   3     1106.18     1083.01     34.06 o 
   4  12   3      299.09      325.41     27.03 o 
   5  12   3      103.66      144.24     24.46 o 
   6  12   3      395.50      478.84     40.03 o 
  -6  13   3      106.96       13.71     40.27 o 
  -5  13   3      135.38      148.46     32.94 o 
  -4  13   3     1248.40     1305.41     61.48 o 
  -3  13   3       13.00       10.85     18.63 o 
  -2  13   3       52.37       54.85     18.12 o 
  -1  13   3      210.23      170.19     17.13 o 
   0  13   3     3919.83     3772.46     61.17 o 
   1  13   3      143.59      174.61     16.14 o 
   2  13   3     1333.91     1280.86     40.26 o 
   3  13   3      621.22      630.90     31.25 o 
   4  13   3      180.14      204.92     26.63 o 
   5  13   3       90.92       52.11     44.48 o 
  -5  14   3      967.03      924.03     81.33 o 
  -4  14   3     1342.77     1389.09     73.06 o 
  -3  14   3     1277.97     1361.43     45.43 o 
  -2  14   3       35.52       42.56     19.72 o 
  -1  14   3     2260.72     2253.78     54.02 o 
   0  14   3        2.22      -15.84     15.84 o 
   1  14   3     6690.23     6578.44    135.52 o 
   2  14   3     1044.02     1093.68     36.34 o 
   3  14   3     1162.62     1171.86     38.62 o 
   4  14   3       13.15        4.20     27.27 o 
   5  14   3      310.29      408.37     51.92 o 
  -5  15   3      160.21      237.78     47.80 o 
  -4  15   3      669.54      720.13     42.92 o 
  -3  15   3       11.35       38.34     22.07 o 
  -2  15   3        9.51       28.86     21.34 o 
  -1  15   3      395.71      397.75     26.01 o 
   0  15   3     2204.73     2227.46     56.75 o 
   1  15   3       87.14       84.45     21.27 o 
   2  15   3     1013.53      990.65     36.68 o 
   3  15   3      645.76      608.52     33.04 o 
   4  15   3       78.51       73.84     27.70 o 
  -4  16   3      323.11      358.97     34.11 o 
  -3  16   3       44.68       44.29     25.00 o 
  -2  16   3      692.75      756.58     36.77 o 
  -1  16   3      188.91      200.38     28.08 o 
   0  16   3      506.54      537.03     31.05 o 
   1  16   3      652.66      711.58     35.71 o 
   2  16   3       29.94       14.44     25.67 o 
   3  16   3      588.99      631.71     41.85 o 
   4  16   3      209.78      242.34     57.69 o 
  -3  17   3      379.58      449.49     31.66 o 
  -2  17   3        9.97       29.44     32.85 o 
  -1  17   3       75.92       84.77     28.05 o 
   0  17   3     1439.76     1443.14     57.45 o 
   1  17   3      206.98      245.12     30.57 o 
   2  17   3     1636.32     1731.24     49.13 o 
   3  17   3      138.01      186.26     36.28 o 
  -1  18   3      142.24      165.90     40.40 o 
   0  18   3       74.05       92.72     29.73 o 
   1  18   3      142.62      146.25     30.96 o 
  -8   0   4      674.32      807.23    150.71 o 
  -7   0   4     3305.14     3434.42    215.60 o 
  -6   0   4      657.03      633.75     36.22 o 
  -5   0   4     3697.80     3650.87     79.48 o 
  -4   0   4       16.52       35.53      8.13 o 
  -3   0   4      945.86     1002.40     22.04 o 
  -2   0   4    14982.80    14985.02    261.65 o 
  -1   0   4    11375.47    11479.33    179.25 o 
   0   0   4   145907.19   137666.44   2424.21 o 
   1   0   4      296.95      398.11     68.50 o 
   2   0   4     1264.83     1249.14     24.46 o 
   3   0   4      325.45      330.92     13.60 o 
   4   0   4     6113.74     6227.05    123.36 o 
   5   0   4    10271.30    10487.59    245.58 o 
   6   0   4      955.80      912.14     45.37 o 
   7   0   4      431.99      465.98     37.80 o 
   8   0   4       52.01       -0.75     35.08 o 
  -8   1   4      364.14      332.47     39.55 o 
  -7   1   4      108.52       97.35     19.69 o 
  -6   1   4     1415.88     1425.76     32.08 o 
  -5   1   4     1749.05     1738.25     32.93 o 
  -4   1   4      480.38      480.16     12.00 o 
  -3   1   4     1051.60     1084.08     18.26 o 
  -2   1   4      254.69      229.84      6.71 o 
  -1   1   4    27416.95    27275.07    316.64 o 
   0   1   4     2961.96     2783.96     34.41 o 
   1   1   4       46.95       46.72      5.20 o 
   2   1   4     1548.81     1717.35     36.34 o 
   3   1   4     1512.59     1508.79     23.40 o 
   4   1   4      760.70      799.31     26.61 o 
   5   1   4      883.95      911.70     24.98 o 
   6   1   4     2390.99     2357.34     54.50 o 
   7   1   4      150.16      154.89     19.46 o 
   8   1   4       67.13       40.64     22.88 o 
  -8   2   4      256.43      266.18     29.89 o 
  -7   2   4       70.04       72.81     18.88 o 
  -6   2   4        2.61       -4.59     14.60 o 
  -5   2   4     2089.11     2077.13     37.07 o 
  -4   2   4     1119.69     1156.90     18.86 o 
  -3   2   4     4152.15     4499.79     52.93 o 
  -2   2   4     4386.13     4400.80     50.74 o 
  -1   2   4       13.36       12.83      3.19 o 
   0   2   4     3658.70     3347.91     41.88 o 
   1   2   4       17.29       23.46      5.86 o 
   2   2   4     1787.39     1793.24     23.42 o 
   3   2   4     4931.28     5038.06     59.20 o 
   4   2   4      122.09      147.87     10.98 o 
   5   2   4     1579.65     1593.46     34.29 o 
   6   2   4      154.79      155.75     15.89 o 
   7   2   4      300.29      309.19     26.45 o 
   8   2   4      350.45      315.61     37.76 o 
  -8   3   4      821.31      784.27     54.54 o 
  -7   3   4      449.94      493.21     28.27 o 
  -6   3   4     2488.39     2567.46     50.77 o 
  -5   3   4     1375.06     1432.01     33.32 o 
  -4   3   4      204.96      199.17      9.27 o 
  -3   3   4     5211.92     5455.14     63.61 o 
  -2   3   4      361.89      358.27      8.69 o 
  -1   3   4    20211.79    20253.71    236.50 o 
   0   3   4      220.91      202.47      7.06 o 
   1   3   4     8718.11     8928.27    107.30 o 
   2   3   4     1111.69     1273.65     18.42 o 
   3   3   4      110.43      149.85      7.95 o 
   4   3   4     2369.93     2423.73     40.43 o 
   5   3   4     1269.76     1319.71     29.38 o 
   6   3   4     1405.11     1463.08     40.63 o 
   7   3   4      350.96      351.32     28.50 o 
   8   3   4      163.00      140.93     38.17 o 
  -8   4   4       11.94       12.97     25.04 o 
  -7   4   4      113.88      102.77     19.90 o 
  -6   4   4     1023.05     1030.74     33.64 o 
  -5   4   4      693.53      651.04     24.47 o 
  -4   4   4      130.68      138.52      9.61 o 
  -3   4   4     7792.50     7609.00     87.19 o 
  -2   4   4     1545.97     1511.90     20.86 o 
  -1   4   4       89.53       91.22      6.33 o 
   0   4   4     5584.44     5711.69     65.28 o 
   1   4   4     8018.69     7901.91     89.36 o 
   2   4   4      673.93      613.79     12.57 o 
   3   4   4     1621.90     1559.41     23.03 o 
   4   4   4     4034.41     4129.38     61.77 o 
   5   4   4      109.33      129.55     13.62 o 
   6   4   4       23.15        2.40     15.74 o 
   7   4   4      189.83      207.43     22.51 o 
  -8   5   4       13.49        9.73     25.88 o 
  -7   5   4       13.63       31.90     19.16 o 
  -6   5   4      912.17      916.87     31.28 o 
  -5   5   4     2732.19     2690.68     60.18 o 
  -4   5   4     5348.26     5206.99     63.00 o 
  -3   5   4     3013.82     2927.27     37.30 o 
  -2   5   4     6931.99     6928.75     79.38 o 
  -1   5   4     4046.53     4267.94     50.36 o 
   0   5   4     2969.89     3013.33     36.94 o 
   1   5   4     2807.60     2811.09     35.16 o 
   2   5   4    14366.83    14287.41    159.40 o 
   3   5   4     2095.36     2112.04     29.65 o 
   4   5   4     3488.65     3417.13     48.79 o 
   5   5   4        9.01       14.77     12.23 o 
   6   5   4       83.71       68.49     17.56 o 
   7   5   4      615.91      600.35     32.31 o 
  -8   6   4       11.89      -37.21     37.21 o 
  -7   6   4      324.69      355.45     28.02 o 
  -6   6   4        4.77       -8.62     16.09 o 
  -5   6   4      245.33      242.62     17.72 o 
  -4   6   4       27.44       20.92      7.85 o 
  -3   6   4     1153.16     1103.67     19.06 o 
  -2   6   4      464.64      431.68     11.76 o 
  -1   6   4      459.56      535.01     11.98 o 
   0   6   4      418.46      360.51     10.63 o 
   1   6   4       36.72       40.98      6.86 o 
   2   6   4      312.65      332.48     12.10 o 
   3   6   4      327.48      315.91     13.02 o 
   4   6   4       37.04       42.96     10.06 o 
   5   6   4      447.86      469.59     38.31 o 
   6   6   4       30.82       55.39     19.86 o 
   7   6   4      168.82      195.54     25.75 o 
  -7   7   4       20.62       17.85     23.33 o 
  -6   7   4      514.56      513.64     31.70 o 
  -5   7   4      720.66      667.82     26.68 o 
  -4   7   4     7595.60     7378.46     93.23 o 
  -3   7   4      977.85      964.22     18.79 o 
  -2   7   4     3329.15     3109.71     39.76 o 
  -1   7   4       48.12       60.71      6.18 o 
   0   7   4     1874.91     1791.05     25.36 o 
   1   7   4      809.99      776.94     16.56 o 
   2   7   4     8206.43     8037.81     93.17 o 
   3   7   4     2030.06     2103.73     31.15 o 
   4   7   4     2148.08     2133.86     35.64 o 
   5   7   4      116.55      130.78     19.80 o 
   6   7   4        5.48      -16.39     19.91 o 
   7   7   4      717.70      694.68     38.94 o 
  -7   8   4       51.75       87.02     25.38 o 
  -6   8   4      581.01      521.39     31.90 o 
  -5   8   4     2880.34     2767.35     60.00 o 
  -4   8   4     5700.61     5603.80     79.84 o 
  -3   8   4    10784.24    10504.79    128.77 o 
  -2   8   4      182.30      199.54      9.86 o 
  -1   8   4      208.06      202.03      9.42 o 
   0   8   4      150.44      168.87     11.17 o 
   1   8   4    11849.02    11582.13    131.48 o 
   2   8   4     3708.55     3656.05     50.57 o 
   3   8   4     7651.52     7751.05     98.17 o 
   4   8   4     1293.61     1375.96     34.53 o 
   5   8   4      450.34      394.58     27.91 o 
   6   8   4      178.88      237.65     25.19 o 
   7   8   4        8.16       -3.34     23.68 o 
  -7   9   4      128.33       90.42     26.30 o 
  -6   9   4        4.74      -24.15     24.15 o 
  -5   9   4      412.33      415.24     24.84 o 
  -4   9   4       92.58       98.95     13.85 o 
  -3   9   4      281.31      279.01     15.77 o 
  -2   9   4     1191.31     1186.07     23.72 o 
  -1   9   4     3384.14     3237.54     45.50 o 
   0   9   4      247.67      226.53     11.55 o 
   1   9   4     1369.39     1318.91     25.45 o 
   2   9   4     5054.93     5009.59     66.76 o 
   3   9   4     1986.61     1997.06     37.53 o 
   4   9   4      101.30      108.67     16.26 o 
   5   9   4      232.01      221.07     23.12 o 
   6   9   4      908.28      926.43     78.22 o 
   7   9   4       98.42      129.90     30.91 o 
  -7  10   4     1085.26     1121.45     66.61 o 
  -6  10   4       26.97       -7.35     29.56 o 
  -5  10   4     1566.25     1542.89     62.47 o 
  -4  10   4      308.17      278.17     17.67 o 
  -3  10   4      480.07      508.81     21.67 o 
  -2  10   4     3970.91     3898.86     54.64 o 
  -1  10   4      145.75      142.87     12.63 o 
   0  10   4     5523.35     5380.83     76.92 o 
   1  10   4     3005.75     2928.03     43.66 o 
   2  10   4     1248.95     1254.60     26.57 o 
   3  10   4     2451.76     2390.22     60.49 o 
   4  10   4        3.74      -12.48     15.45 o 
   5  10   4      789.50      795.67     51.21 o 
   6  10   4      610.23      611.48     56.41 o 
  -6  11   4      137.36      163.94     26.91 o 
  -5  11   4      451.02      498.08     31.10 o 
  -4  11   4     1523.89     1524.59     42.53 o 
  -3  11   4      884.62      833.11     31.73 o 
  -2  11   4     2525.64     2479.95     43.93 o 
  -1  11   4       28.64       55.36     12.49 o 
   0  11   4      544.69      585.22     22.36 o 
   1  11   4       76.42       82.40     13.44 o 
   2  11   4     3637.21     3554.36     62.86 o 
   3  11   4     1214.46     1146.76     30.14 o 
   4  11   4      570.26      594.54     29.05 o 
   5  11   4      152.30      167.65     24.26 o 
   6  11   4       41.84       32.73     24.98 o 
  -6  12   4     1091.19     1033.95     54.14 o 
  -5  12   4       65.51       80.22     24.49 o 
  -4  12   4      483.24      431.69     25.79 o 
  -3  12   4      418.53      451.32     25.48 o 
  -2  12   4     5033.84     4961.32     82.20 o 
  -1  12   4       38.84       29.33     13.83 o 
   0  12   4     2775.97     2860.70     60.52 o 
   1  12   4     1828.18     1830.55     41.78 o 
   2  12   4       49.51       35.94     16.73 o 
   3  12   4       29.62       36.91     18.37 o 
   4  12   4      932.83      964.04     39.97 o 
   5  12   4      690.81      623.22     38.30 o 
   6  12   4      163.21      184.96     37.36 o 
  -6  13   4      587.12      549.95     44.25 o 
  -5  13   4      159.78      135.48     34.76 o 
  -4  13   4       56.89       84.95     23.98 o 
  -3  13   4      857.35      879.47     45.31 o 
  -2  13   4      272.04      234.76     26.50 o 
  -1  13   4     5755.41     5694.77     84.68 o 
   0  13   4        1.07        0.04     14.55 o 
   1  13   4     3850.28     3617.62     77.81 o 
   2  13   4        0.36      -23.29     23.29 o 
   3  13   4       31.89       33.97     19.25 o 
   4  13   4      931.30      982.75     41.79 o 
   5  13   4      403.71      427.31     39.05 o 
  -5  14   4        5.85       11.24     32.32 o 
  -4  14   4        1.20       14.78     24.86 o 
  -3  14   4       27.19       49.45     20.95 o 
  -2  14   4        6.42       29.99     19.62 o 
  -1  14   4       45.26       40.15     19.19 o 
   0  14   4        1.67        6.16     18.12 o 
   1  14   4       61.48       88.33     19.85 o 
   2  14   4        2.54      -15.92     19.07 o 
   3  14   4       15.71       47.44     21.00 o 
   4  14   4      105.52       90.84     38.09 o 
   5  14   4        1.38      -38.11     38.11 o 
  -4  15   4       51.27       33.17     26.53 o 
  -3  15   4      788.76      889.45     62.48 o 
  -2  15   4       11.73       -1.16     20.96 o 
  -1  15   4     4403.53     4499.93     90.42 o 
   0  15   4        2.14       -2.11     19.53 o 
   1  15   4     1788.02     1748.78     50.42 o 
   2  15   4      164.05      180.81     23.33 o 
   3  15   4       84.65       97.35     23.41 o 
   4  15   4      708.13      726.50     48.50 o 
  -4  16   4       82.73       74.05     29.38 o 
  -3  16   4      164.58      153.77     25.71 o 
  -2  16   4     1837.41     1964.71     58.01 o 
  -1  16   4       58.96       84.35     26.63 o 
   0  16   4     2063.06     2039.82     65.77 o 
   1  16   4      346.60      369.55     27.44 o 
   2  16   4       58.20       58.15     25.91 o 
   3  16   4       18.49       69.32     27.52 o 
  -3  17   4       53.37       63.09     33.91 o 
  -2  17   4      722.43      710.85     43.91 o 
  -1  17   4      134.22      219.34     30.07 o 
   0  17   4      172.88      220.86     30.61 o 
   1  17   4       10.43       19.39     27.02 o 
   2  17   4      691.81      753.58     38.67 o 
  -1  18   4       84.41       86.41     36.31 o 
   0  18   4      869.35      904.92     54.95 o 
   1  18   4      507.65      553.56     75.52 o 
  -8   1   5        3.68       -4.65     29.35 o 
  -7   1   5     1406.44     1445.07     45.78 o 
  -6   1   5      111.32      136.13     16.79 o 
  -5   1   5       89.78      101.79     11.53 o 
  -4   1   5     4926.21     4896.28     58.49 o 
  -3   1   5     2446.69     2473.75     31.41 o 
  -2   1   5    23511.96    23400.43    256.73 o 
  -1   1   5       24.43       26.52      3.04 o 
   0   1   5      659.78      602.30      9.93 o 
   1   1   5     3557.34     3584.96     41.92 o 
   2   1   5     6713.71     7072.08     80.31 o 
   3   1   5     3825.50     3820.02     46.24 o 
   4   1   5     4037.78     4044.25     61.06 o 
   5   1   5     1573.69     1537.40     32.30 o 
   6   1   5      577.11      563.48     24.21 o 
   7   1   5       28.90       34.92     19.20 o 
  -8   2   5      424.86      416.94     46.42 o 
  -7   2   5      685.34      704.89     35.79 o 
  -6   2   5      194.36      209.81     18.53 o 
  -5   2   5     1002.90      976.15     22.43 o 
  -4   2   5     3632.42     3570.85     44.40 o 
  -3   2   5     8667.50     8516.96     96.59 o 
  -2   2   5      628.93      635.94     14.22 o 
  -1   2   5     5549.09     5294.85     64.40 o 
   0   2   5     2241.48     2097.99     30.05 o 
   1   2   5      811.03      812.08     14.37 o 
   2   2   5      271.39      330.73     10.97 o 
   3   2   5     6173.81     6182.24     72.06 o 
   4   2   5     2632.27     2666.16     43.48 o 
   5   2   5     1049.14     1019.07     26.41 o 
   6   2   5      182.00      191.44     16.90 o 
   7   2   5      130.11      151.81     21.70 o 
  -8   3   5        2.28       18.02     25.71 o 
  -7   3   5      201.34      183.88     21.56 o 
  -6   3   5     1229.27     1205.05     48.97 o 
  -5   3   5     1146.41     1130.60     30.42 o 
  -4   3   5     1181.57     1166.37     19.58 o 
  -3   3   5     1511.62     1527.92     21.99 o 
  -2   3   5      273.25      278.94      9.92 o 
  -1   3   5     4592.13     4533.07     56.10 o 
   0   3   5        6.21       10.58      4.03 o 
   1   3   5     7602.10     7538.08     91.89 o 
   2   3   5     6342.65     6720.16     77.85 o 
   3   3   5      381.16      359.87     11.52 o 
   4   3   5       28.38       26.20      9.64 o 
   5   3   5      636.02      612.04     23.86 o 
   6   3   5     1063.72     1093.07     35.05 o 
   7   3   5       23.32       -4.67     19.08 o 
  -8   4   5      715.22      759.89     48.71 o 
  -7   4   5       61.05       39.32     19.70 o 
  -6   4   5      790.53      748.03     28.97 o 
  -5   4   5     1075.68     1123.02     34.08 o 
  -4   4   5     1291.11     1317.01     21.66 o 
  -3   4   5     3820.68     3664.72     47.56 o 
  -2   4   5     1551.16     1591.18     23.90 o 
  -1   4   5     4858.51     4857.16     56.37 o 
   0   4   5     8159.12     8296.05     93.52 o 
   1   4   5      133.84      129.16      7.59 o 
   2   4   5     6593.17     6670.10     76.99 o 
   3   4   5     1951.90     1977.17     27.70 o 
   4   4   5     1604.08     1595.64     36.55 o 
   5   4   5     1360.12     1253.00     33.67 o 
   6   4   5       22.17       13.00     18.32 o 
   7   4   5      944.11      955.72     44.66 o 
  -8   5   5       19.03       18.00     30.64 o 
  -7   5   5       94.27       76.27     20.16 o 
  -6   5   5      360.38      375.85     22.30 o 
  -5   5   5     1196.24     1129.72     37.40 o 
  -4   5   5      143.65      136.77     10.29 o 
  -3   5   5     1247.79     1268.64     20.28 o 
  -2   5   5     6809.63     6764.66     83.26 o 
  -1   5   5     2071.34     2005.99     26.53 o 
   0   5   5       77.95       74.72      5.41 o 
   1   5   5     2453.26     2513.39     32.27 o 
   2   5   5     2210.19     2166.69     29.64 o 
   3   5   5      230.68      220.10      9.57 o 
   4   5   5      873.00      891.27     35.37 o 
   5   5   5      978.90      982.59     33.79 o 
   6   5   5      149.49      162.90     19.61 o 
   7   5   5        0.99       -6.71     19.59 o 
  -8   6   5       23.78      -18.75     54.80 o 
  -7   6   5      726.21      799.26     38.14 o 
  -6   6   5     1344.19     1215.63     41.09 o 
  -5   6   5     3354.15     3321.13     59.48 o 
  -4   6   5     5164.77     5010.00     65.93 o 
  -3   6   5      184.34      189.80     14.47 o 
  -2   6   5      290.52      261.12     10.08 o 
  -1   6   5      896.22      985.90     16.52 o 
   0   6   5    25885.73    25553.46    281.45 o 
   1   6   5     2098.37     2081.56     28.35 o 
   2   6   5    10044.00     9840.75    112.17 o 
   3   6   5      872.58      818.77     18.01 o 
   4   6   5      347.84      320.77     18.06 o 
   5   6   5     1787.93     1712.83     40.79 o 
   6   6   5      265.57      287.37     25.53 o 
   7   6   5     1400.79     1354.81     46.93 o 
  -7   7   5      195.60      170.60     39.13 o 
  -6   7   5     1332.78     1257.42     41.56 o 
  -5   7   5     1742.57     1720.98     39.41 o 
  -4   7   5      468.03      440.26     17.69 o 
  -3   7   5       29.77       22.33      8.19 o 
  -2   7   5      175.15      181.66      8.92 o 
  -1   7   5     4310.35     4271.55     52.11 o 
   0   7   5        9.09       17.82      5.80 o 
   1   7   5     7175.61     6943.12     81.06 o 
   2   7   5     2076.89     2014.42     29.29 o 
   3   7   5      636.77      622.36     18.72 o 
   4   7   5       17.56       47.51     12.40 o 
   5   7   5      716.88      696.92     32.32 o 
   6   7   5      801.70      797.71     37.12 o 
   7   7   5      143.24      202.53     27.42 o 
  -7   8   5        0.11        4.18     31.06 o 
  -6   8   5      308.62      294.53     37.47 o 
  -5   8   5       93.98      105.43     18.76 o 
  -4   8   5      504.81      477.10     20.92 o 
  -3   8   5     1035.22     1035.80     22.16 o 
  -2   8   5      101.51       96.81      8.03 o 
  -1   8   5      573.26      536.48     14.12 o 
   0   8   5      422.86      411.17     13.41 o 
   1   8   5        0.32        2.53      6.69 o 
   2   8   5      234.53      199.91     13.01 o 
   3   8   5        5.56       -4.90     11.04 o 
   4   8   5       72.70       79.26     15.61 o 
   5   8   5      409.37      451.43     28.61 o 
   6   8   5       37.29       28.60     22.19 o 
   7   8   5        4.69      -18.90     24.46 o 
  -7   9   5      493.55      504.49     58.28 o 
  -6   9   5     1235.45     1222.77     45.43 o 
  -5   9   5     2390.06     2293.94     47.94 o 
  -4   9   5      527.29      529.40     23.00 o 
  -3   9   5       73.10       85.62     14.16 o 
  -2   9   5      284.43      267.17     13.69 o 
  -1   9   5     5543.49     5379.81     65.29 o 
   0   9   5      501.86      487.24     16.34 o 
   1   9   5     8842.66     8500.09    106.13 o 
   2   9   5      254.03      241.64     16.66 o 
   3   9   5     1446.14     1471.92     31.83 o 
   4   9   5      163.98      201.35     19.24 o 
   5   9   5       11.80       11.22     19.90 o 
   6   9   5     1007.32      967.50     41.16 o 
  -7  10   5      454.79      460.22     34.15 o 
  -6  10   5       65.31       34.19     23.17 o 
  -5  10   5      751.88      712.65     32.86 o 
  -4  10   5     1032.72     1077.39     32.89 o 
  -3  10   5     2066.84     1950.55     48.81 o 
  -2  10   5      321.19      325.26     17.62 o 
  -1  10   5     1464.89     1486.99     30.62 o 
   0  10   5     5927.26     5752.74     81.66 o 
   1  10   5      719.99      677.78     22.40 o 
   2  10   5       69.49       74.04     17.74 o 
   3  10   5     1561.32     1600.74     34.35 o 
   4  10   5      818.16      807.62     31.16 o 
   5  10   5       50.59       62.72     22.28 o 
   6  10   5      604.40      610.75     38.64 o 
  -6  11   5        5.66       12.77     23.90 o 
  -5  11   5        5.47       21.73     18.55 o 
  -4  11   5     2165.59     2083.68     42.01 o 
  -3  11   5      136.53      155.15     21.28 o 
  -2  11   5     5634.21     5388.33     86.54 o 
  -1  11   5      286.96      278.43     15.94 o 
   0  11   5     2035.76     2008.76     38.04 o 
   1  11   5      175.67      176.48     16.99 o 
   2  11   5      622.47      633.17     36.64 o 
   3  11   5     1574.97     1605.19     35.48 o 
   4  11   5     1786.00     1702.83     42.53 o 
   5  11   5      470.21      501.86     33.52 o 
   6  11   5      149.66      155.45     27.74 o 
  -6  12   5      241.46      223.14     37.30 o 
  -5  12   5      529.23      550.70     43.03 o 
  -4  12   5       15.24       33.36     19.16 o 
  -3  12   5      714.72      693.30     30.23 o 
  -2  12   5      441.37      461.91     26.23 o 
  -1  12   5      386.95      391.80     22.49 o 
   0  12   5      410.05      399.08     23.22 o 
   1  12   5       17.28       -2.47     15.40 o 
   2  12   5     1070.94     1033.51     33.59 o 
   3  12   5      373.78      365.43     23.50 o 
   4  12   5      327.71      349.68     27.93 o 
   5  12   5      298.74      315.66     28.66 o 
  -5  13   5      132.29      158.55     27.65 o 
  -4  13   5      375.35      420.56     30.22 o 
  -3  13   5      169.86      206.84     21.52 o 
  -2  13   5     2197.70     2214.08     48.55 o 
  -1  13   5      116.22      117.37     24.72 o 
   0  13   5      262.80      242.50     20.87 o 
   1  13   5      745.57      710.46     30.65 o 
   2  13   5      729.33      778.34     32.02 o 
   3  13   5      423.23      439.01     26.46 o 
   4  13   5      470.71      392.20     30.38 o 
   5  13   5      481.01      465.72     40.72 o 
  -5  14   5       19.91       10.87     26.99 o 
  -4  14   5      395.50      368.94     31.20 o 
  -3  14   5     4425.46     4358.71     87.25 o 
  -2  14   5      272.15      241.04     23.21 o 
  -1  14   5     5361.89     5268.72    117.03 o 
   0  14   5        1.13       20.86     22.17 o 
   1  14   5      263.29      295.77     23.45 o 
   2  14   5      609.10      615.47     32.19 o 
   3  14   5     2714.51     2662.52     63.96 o 
   4  14   5     1822.72     1792.41     64.28 o 
  -4  15   5       95.34       74.88     27.56 o 
  -3  15   5      350.83      288.18     26.85 o 
  -2  15   5     1973.87     2038.58     65.80 o 
  -1  15   5      111.86      125.53     28.52 o 
   0  15   5       87.66       58.30     28.13 o 
   1  15   5      913.60      979.37     36.82 o 
   2  15   5      720.35      694.67     34.49 o 
   3  15   5      287.62      261.04     29.89 o 
   4  15   5      304.91      312.52     32.70 o 
  -4  16   5       40.61       64.65     40.84 o 
  -3  16   5      670.36      757.70     43.68 o 
  -2  16   5       37.19       28.55     26.40 o 
  -1  16   5      399.47      410.26     48.71 o 
   0  16   5      529.85      578.48     39.63 o 
   1  16   5       16.85       14.87     25.31 o 
   2  16   5      620.25      702.75     36.33 o 
   3  16   5      106.50      155.13     33.10 o 
  -3  17   5      387.35      366.95     49.84 o 
  -2  17   5      619.36      587.36     45.38 o 
  -1  17   5       46.70       55.14     27.73 o 
   0  17   5      206.58      227.06     47.25 o 
   1  17   5        9.85       14.53     27.00 o 
   2  17   5      519.24      540.67     45.96 o 
   0  18   5      643.41      680.70     90.86 o 
  -8   0   6       67.81      134.62     69.94 o 
  -7   0   6        0.48       22.48     30.99 o 
  -6   0   6      418.97      431.88     38.78 o 
  -5   0   6     2015.65     2112.82     53.23 o 
  -4   0   6    13222.73    13178.85    209.34 o 
  -3   0   6      842.66      831.27     21.05 o 
  -2   0   6    17500.62    18023.92    281.27 o 
  -1   0   6      503.34      566.85     13.76 o 
   0   0   6     6384.60     5876.40     94.25 o 
   1   0   6      545.57      499.34     15.61 o 
   2   0   6    13031.44    12649.59    226.95 o 
   3   0   6     8604.97     8393.41    135.63 o 
   4   0   6      410.86      429.61     25.62 o 
   5   0   6       17.92       -9.84     16.22 o 
   6   0   6      199.45      231.13     36.62 o 
   7   0   6     1336.62     1415.03    113.21 o 
  -8   1   6       21.00        4.10     25.66 o 
  -7   1   6        6.55       34.33     22.34 o 
  -6   1   6      702.68      656.66     31.69 o 
  -5   1   6      647.52      640.98     25.16 o 
  -4   1   6      965.29      876.69     16.76 o 
  -3   1   6     2645.55     2414.59     31.03 o 
  -2   1   6     1886.25     2032.43     28.14 o 
  -1   1   6      161.09      170.35      8.53 o 
   0   1   6      774.45      715.39     11.92 o 
   1   1   6    10558.35    10427.75    116.25 o 
   2   1   6      935.88      945.58     21.33 o 
   3   1   6     1570.98     1530.64     22.66 o 
   4   1   6     3502.16     3647.07     56.04 o 
   5   1   6      301.96      295.07     17.03 o 
   6   1   6       36.51       50.42     17.35 o 
   7   1   6      546.11      543.58     39.79 o 
  -8   2   6      139.35      141.71     27.91 o 
  -7   2   6       66.48       50.02     22.67 o 
  -6   2   6     2263.45     2210.53     46.56 o 
  -5   2   6        5.08       23.67     12.92 o 
  -4   2   6     1375.66     1368.22     21.86 o 
  -3   2   6     2446.47     2396.70     31.02 o 
  -2   2   6       27.89       23.84      7.19 o 
  -1   2   6     5303.64     5123.30     62.91 o 
   0   2   6      110.61      104.99      5.74 o 
   1   2   6     3912.81     3794.49     48.62 o 
   2   2   6     5565.85     5691.70     65.96 o 
   3   2   6      394.26      388.28     16.18 o 
   4   2   6     1508.32     1478.73     29.74 o 
   5   2   6      267.59      255.53     15.92 o 
   6   2   6      117.09      115.79     18.52 o 
   7   2   6      148.95      160.08     24.08 o 
  -8   3   6      163.09      196.37     29.89 o 
  -7   3   6      117.76       90.31     23.41 o 
  -6   3   6       58.93       40.26     16.52 o 
  -5   3   6     2961.80     2834.72     52.02 o 
  -4   3   6     2648.05     2556.57     36.96 o 
  -3   3   6     6139.65     6082.59     75.72 o 
  -2   3   6      267.37      264.16     10.26 o 
  -1   3   6       15.90       11.51      4.65 o 
   0   3   6     1326.41     1297.36     20.23 o 
   1   3   6     4431.33     4267.82     55.01 o 
   2   3   6     2704.52     2654.12     37.41 o 
   3   3   6     5294.27     5229.35     62.32 o 
   4   3   6      229.56      213.38     12.91 o 
   5   3   6      128.23      131.86     16.33 o 
   6   3   6      116.95      128.03     19.07 o 
   7   3   6        3.61        5.35     19.89 o 
  -8   4   6      839.25      885.27     43.91 o 
  -7   4   6      724.45      642.53     36.67 o 
  -6   4   6       82.14      110.82     17.48 o 
  -5   4   6      735.16      687.51     32.34 o 
  -4   4   6     3386.44     3274.86     45.53 o 
  -3   4   6     2191.50     2195.73     32.18 o 
  -2   4   6      985.64      893.71     19.19 o 
  -1   4   6    12699.99    12641.37    150.18 o 
   0   4   6     1422.48     1372.42     21.92 o 
   1   4   6      573.24      555.46     16.72 o 
   2   4   6     1567.26     1457.61     26.91 o 
   3   4   6     2635.92     2627.07     35.05 o 
   4   4   6      570.04      595.74     23.89 o 
   5   4   6      962.53      932.94     52.48 o 
   6   4   6      515.26      435.94     26.86 o 
   7   4   6        1.07      -13.93     20.01 o 
  -8   5   6      310.87      309.39     37.17 o 
  -7   5   6     2142.37     2043.43     45.81 o 
  -6   5   6      869.83      851.77     35.10 o 
  -5   5   6      793.18      730.86     26.66 o 
  -4   5   6        7.24       19.01     10.06 o 
  -3   5   6     1098.49     1079.44     20.87 o 
  -2   5   6    14044.26    13732.09    163.56 o 
  -1   5   6       22.83       25.04      5.15 o 
   0   5   6     9098.78     8683.24     98.59 o 
   1   5   6        3.76        6.20      6.29 o 
   2   5   6      304.44      301.33     19.55 o 
   3   5   6     1572.44     1505.19     26.21 o 
   4   5   6      591.19      586.45     24.51 o 
   5   5   6     3039.98     3140.79     59.76 o 
   6   5   6      448.40      435.32     28.87 o 
   7   5   6      441.60      453.36     33.57 o 
  -7   6   6        0.52       53.25     23.52 o 
  -6   6   6      351.98      331.28     21.94 o 
  -5   6   6      188.17      211.94     15.16 o 
  -4   6   6       57.42       59.52     10.20 o 
  -3   6   6      532.65      537.70     18.24 o 
  -2   6   6        0.39        3.57      7.08 o 
  -1   6   6     3360.03     3481.85     40.65 o 
   0   6   6      264.74      275.40     10.66 o 
   1   6   6      541.89      571.56     15.86 o 
   2   6   6      707.36      673.09     17.66 o 
   3   6   6       54.01       50.02      9.53 o 
   4   6   6      301.22      300.46     19.48 o 
   5   6   6      197.36      209.89     19.10 o 
   6   6   6       20.12       -6.84     20.80 o 
   7   6   6       39.22       43.04     24.61 o 
  -7   7   6      585.28      584.33     35.46 o 
  -6   7   6     1241.48     1181.24     40.76 o 
  -5   7   6      254.77      237.38     16.04 o 
  -4   7   6      106.76      113.50     11.48 o 
  -3   7   6     1936.46     1855.84     30.60 o 
  -2   7   6     7983.49     7761.89     96.41 o 
  -1   7   6      779.93      855.86     16.93 o 
   0   7   6     8765.41     8413.65     96.91 o 
   1   7   6      459.48      457.38     13.34 o 
   2   7   6       15.40       10.05      8.67 o 
   3   7   6      552.07      477.04     17.98 o 
   4   7   6      744.39      846.29     28.51 o 
   5   7   6      961.34     1022.79     37.43 o 
   6   7   6      251.02      202.15     25.31 o 
   7   7   6      245.02      258.79     29.72 o 
  -7   8   6      562.14      540.14     35.40 o 
  -6   8   6     1224.88     1158.62     66.19 o 
  -5   8   6      616.45      575.20     40.21 o 
  -4   8   6       53.55       52.56     12.93 o 
  -3   8   6     1532.38     1472.35     27.69 o 
  -2   8   6      529.61      482.41     16.76 o 
  -1   8   6    11376.65    10857.05    123.99 o 
   0   8   6      681.95      666.89     19.77 o 
   1   8   6     4937.90     4809.71     63.84 o 
   2   8   6      366.65      352.59     20.32 o 
   3   8   6     1379.50     1305.04     29.43 o 
   4   8   6     1642.96     1693.68     39.80 o 
   5   8   6     1006.42     1013.87     38.63 o 
   6   8   6     1882.03     1928.37     54.12 o 
  -7   9   6        7.94       45.73     29.56 o 
  -6   9   6      718.45      720.60     37.28 o 
  -5   9   6      310.42      292.29     21.12 o 
  -4   9   6      362.96      362.44     19.63 o 
  -3   9   6     2251.22     2253.26     62.97 o 
  -2   9   6      652.46      614.34     20.60 o 
  -1   9   6        0.63       17.80      7.76 o 
   0   9   6     1188.48     1070.63     22.53 o 
   1   9   6     5172.15     4984.71     73.44 o 
   2   9   6      754.64      730.65     22.95 o 
   3   9   6      431.91      392.66     20.34 o 
   4   9   6      597.69      540.97     26.81 o 
   5   9   6      245.89      272.10     25.59 o 
   6   9   6      167.51      197.65     27.16 o 
  -7  10   6      163.14      104.61     28.66 o 
  -6  10   6      334.16      283.36     31.22 o 
  -5  10   6       35.13       23.01     17.77 o 
  -4  10   6     1957.15     1888.21     36.12 o 
  -3  10   6     1088.65     1076.35     28.37 o 
  -2  10   6      955.71      872.12     24.61 o 
  -1  10   6     3369.86     3200.35     55.99 o 
   0  10   6      343.24      329.96     19.38 o 
   1  10   6     1396.22     1329.65     29.80 o 
   2  10   6      744.38      737.49     24.38 o 
   3  10   6       91.63       74.88     14.84 o 
   4  10   6     1400.18     1348.47     45.14 o 
   5  10   6       41.96       37.24     22.30 o 
   6  10   6      488.35      466.83     35.18 o 
  -6  11   6      192.51      166.09     27.18 o 
  -5  11   6        7.35       12.37     19.24 o 
  -4  11   6       11.40        8.71     14.32 o 
  -3  11   6      628.31      556.43     27.62 o 
  -2  11   6     1705.62     1801.56     40.55 o 
  -1  11   6        4.66       17.46     14.46 o 
   0  11   6     3483.28     3402.05     60.83 o 
   1  11   6      193.03      184.08     17.88 o 
   2  11   6       31.01       26.80     14.03 o 
   3  11   6       20.99       19.46     14.57 o 
   4  11   6      182.03      194.28     25.42 o 
   5  11   6      603.32      653.43     37.82 o 
   6  11   6        8.85       11.71     28.23 o 
  -6  12   6      246.64      220.49     36.12 o 
  -5  12   6     1165.25     1092.04     43.54 o 
  -4  12   6     2579.44     2539.46     60.30 o 
  -3  12   6      240.92      201.71     20.57 o 
  -2  12   6      742.99      793.94     30.50 o 
  -1  12   6      249.21      260.78     28.03 o 
   0  12   6     2162.31     2139.87     49.29 o 
   1  12   6      565.17      563.62     27.82 o 
   2  12   6     5158.90     4936.71     83.09 o 
   3  12   6     1133.12     1113.12     51.32 o 
   4  12   6      479.00      468.85     31.69 o 
   5  12   6       45.26       31.79     37.72 o 
  -5  13   6     1531.19     1555.45     99.50 o 
  -4  13   6      736.32      732.52     31.80 o 
  -3  13   6     3254.29     3142.76     61.10 o 
  -2  13   6      296.50      279.52     26.58 o 
  -1  13   6        5.70       16.26     20.65 o 
   0  13   6       71.06       60.86     21.05 o 
   1  13   6     2418.92     2416.10     51.44 o 
   2  13   6     1197.38     1140.71     36.44 o 
   3  13   6     1877.08     1794.21     51.49 o 
   4  13   6       34.26       63.65     25.36 o 
   5  13   6       45.06       21.27     32.17 o 
  -5  14   6        2.36       42.86     27.99 o 
  -4  14   6        5.23       12.33     25.45 o 
  -3  14   6        3.27        4.83     23.51 o 
  -2  14   6        0.56      -13.84     22.82 o 
  -1  14   6       29.59       54.15     30.39 o 
   0  14   6        0.10        1.19     21.79 o 
   1  14   6        0.38      -15.70     19.22 o 
   2  14   6        8.26        1.36     19.97 o 
   3  14   6       62.92       62.01     25.18 o 
   4  14   6        8.32        1.35     25.93 o 
  -4  15   6       55.17       56.63     32.03 o 
  -3  15   6     1564.29     1613.00     52.30 o 
  -2  15   6      166.32      192.52     27.85 o 
  -1  15   6        5.44       43.22     24.84 o 
   0  15   6      284.67      284.11     28.96 o 
   1  15   6     1576.28     1552.13     49.56 o 
   2  15   6      563.19      571.14     32.48 o 
   3  15   6      851.46      863.37     43.36 o 
   4  15   6      321.54      377.20     44.68 o 
  -3  16   6        8.87       63.55     28.23 o 
  -2  16   6      402.35      403.89     35.60 o 
  -1  16   6      210.25      231.01     30.07 o 
   0  16   6     1030.49     1121.01     46.46 o 
   1  16   6      213.09      213.46     28.96 o 
   2  16   6     1076.35      964.85     68.28 o 
   3  16   6      383.50      495.71     76.73 o 
  -2  17   6      536.88      532.71     42.67 o 
  -1  17   6       11.27       38.15     28.28 o 
   0  17   6     1691.34     1797.24     69.11 o 
   1  17   6       43.45       47.44     28.46 o 
   2  17   6        3.54       34.19     38.94 o 
  -8   1   7       89.83       82.16     28.11 o 
  -7   1   7     1004.87     1007.40     41.70 o 
  -6   1   7     2816.87     2931.26     64.06 o 
  -5   1   7     2930.34     2871.86     52.63 o 
  -4   1   7     2665.37     2671.74     38.16 o 
  -3   1   7      213.33      200.41      8.47 o 
  -2   1   7     5713.35     5661.50     70.05 o 
  -1   1   7     3605.79     3687.41     43.89 o 
   0   1   7    14998.87    13492.79    159.24 o 
   1   1   7     3059.63     2903.37     35.60 o 
   2   1   7     3870.27     3804.19     46.05 o 
   3   1   7       22.90       37.46      6.59 o 
   4   1   7      610.45      594.27     20.23 o 
   5   1   7     1098.69     1127.77     32.58 o 
   6   1   7      281.64      303.97     27.19 o 
   7   1   7     1193.82     1253.95     48.52 o 
  -8   2   7      329.97      378.42     33.64 o 
  -7   2   7      820.19      811.46     38.89 o 
  -6   2   7     1446.37     1568.41     45.02 o 
  -5   2   7     4387.26     4299.41     71.98 o 
  -4   2   7      406.02      433.82     15.30 o 
  -3   2   7      818.05      808.66     17.18 o 
  -2   2   7      489.18      465.99     17.59 o 
  -1   2   7     9674.76     9145.93    102.84 o 
   0   2   7      529.25      514.41     12.22 o 
   1   2   7    28979.68    28218.85    357.72 o 
   2   2   7     2618.75     2595.86     38.56 o 
   3   2   7       25.91       19.34      9.74 o 
   4   2   7      144.04      150.55     14.90 o 
   5   2   7      376.25      365.43     22.31 o 
   6   2   7     2595.11     2655.10     96.76 o 
   7   2   7       15.05       36.66     25.08 o 
  -8   3   7      740.77      859.32     48.98 o 
  -7   3   7        7.72       -9.30     22.13 o 
  -6   3   7        7.53        4.20     18.85 o 
  -5   3   7      138.00      143.92     15.55 o 
  -4   3   7      447.69      470.02     15.06 o 
  -3   3   7     6236.68     6102.62     76.27 o 
  -2   3   7      110.92      114.84      7.40 o 
  -1   3   7     3022.78     2831.64     37.77 o 
   0   3   7        3.22       -2.63      5.28 o 
   1   3   7     2049.54     2022.68     32.67 o 
   2   3   7     1351.02     1383.60     23.63 o 
   3   3   7     4723.87     4786.42     62.79 o 
   4   3   7     1369.94     1373.88     33.81 o 
   5   3   7      180.38      192.11     17.94 o 
   6   3   7      179.98      212.97     27.21 o 
   7   3   7        1.34       26.71     31.22 o 
  -8   4   7        1.53       14.27     26.72 o 
  -7   4   7      457.94      450.79     48.92 o 
  -6   4   7     1165.41     1069.34     37.85 o 
  -5   4   7      228.09      251.57     15.08 o 
  -4   4   7     3206.30     3117.26     44.23 o 
  -3   4   7      365.71      346.98     13.97 o 
  -2   4   7     5142.14     5082.17     64.53 o 
  -1   4   7     4097.36     3951.26     48.09 o 
   0   4   7      341.05      335.95     30.98 o 
   1   4   7     3402.70     3179.42     44.04 o 
   2   4   7        5.70        9.16      7.31 o 
   3   4   7     2093.19     2105.65     33.00 o 
   4   4   7     1441.53     1424.87     35.16 o 
   5   4   7       26.41       -1.41     15.58 o 
   6   4   7      809.94      786.75     35.55 o 
   7   4   7       35.68       43.77     21.95 o 
  -7   5   7      368.78      393.02     38.94 o 
  -6   5   7      120.69      139.06     21.84 o 
  -5   5   7      108.76      112.22     14.40 o 
  -4   5   7     1453.33     1383.44     33.12 o 
  -3   5   7     1228.89     1166.66     22.28 o 
  -2   5   7      309.03      311.34     13.13 o 
  -1   5   7     2049.18     1961.34     25.54 o 
   0   5   7     5303.94     5284.71     67.48 o 
   1   5   7     1012.39      969.40     29.67 o 
   2   5   7      335.14      325.35     14.61 o 
   3   5   7      945.43      944.57     21.19 o 
   4   5   7      620.25      583.72     27.00 o 
   5   5   7       72.43       87.79     17.47 o 
   6   5   7       85.52       89.80     19.69 o 
   7   5   7      229.40      238.56     28.22 o 
  -7   6   7      618.96      603.35     44.96 o 
  -6   6   7       13.75       19.73     17.38 o 
  -5   6   7      262.48      236.85     16.18 o 
  -4   6   7     5258.38     5183.00     68.82 o 
  -3   6   7     1352.95     1293.19     24.27 o 
  -2   6   7    13778.41    13748.01    164.82 o 
  -1   6   7       85.62       86.89      7.00 o 
   0   6   7      883.60      900.17     16.68 o 
   1   6   7       95.56       92.24      8.82 o 
   2   6   7     5240.05     5058.81     66.47 o 
   3   6   7     4536.65     4501.02     61.21 o 
   4   6   7     2418.49     2357.57     50.66 o 
   5   6   7     1911.37     1842.52     43.68 o 
   6   6   7       35.76       29.43     21.83 o 
   7   6   7       47.86      106.09     26.61 o 
  -7   7   7       42.75       77.07     25.40 o 
  -6   7   7       21.72        7.26     20.53 o 
  -5   7   7      466.23      426.18     20.98 o 
  -4   7   7      713.29      693.86     21.00 o 
  -3   7   7     7352.19     7105.94     90.25 o 
  -2   7   7      297.15      296.98     14.16 o 
  -1   7   7     6386.37     6508.95     76.98 o 
   0   7   7       39.83       37.65      8.12 o 
   1   7   7      942.75      941.86     21.07 o 
   2   7   7     1546.05     1542.41     28.11 o 
   3   7   7     5237.33     5070.40     68.35 o 
   4   7   7     2557.39     2366.47     54.53 o 
   5   7   7      144.18      139.99     26.05 o 
   6   7   7      162.17      156.13     25.29 o 
  -7   8   7       43.67       32.48     25.66 o 
  -6   8   7      248.88      231.05     25.53 o 
  -5   8   7      403.32      371.53     21.61 o 
  -4   8   7      420.70      419.54     20.25 o 
  -3   8   7      159.21      169.03     12.22 o 
  -2   8   7      480.17      523.79     38.10 o 
  -1   8   7     1092.03     1104.38     22.42 o 
   0   8   7      626.52      573.87     19.51 o 
   1   8   7     1228.95     1212.03     29.99 o 
   2   8   7      679.83      650.73     26.77 o 
   3   8   7      368.28      402.82     20.98 o 
   4   8   7      303.82      255.78     22.76 o 
   5   8   7      110.00      114.88     22.80 o 
   6   8   7      229.04      269.48     27.98 o 
  -7   9   7       17.26       26.92     26.33 o 
  -6   9   7      215.32      205.95     43.71 o 
  -5   9   7     1206.72     1143.99     34.82 o 
  -4   9   7      316.44      315.30     20.99 o 
  -3   9   7     7170.39     6985.88     97.38 o 
  -2   9   7      219.88      246.79     15.13 o 
  -1   9   7     4633.37     4391.81     70.76 o 
   0   9   7      402.43      396.44     20.85 o 
   1   9   7      179.05      181.87     14.92 o 
   2   9   7     1785.68     1712.02     34.26 o 
   3   9   7      945.61      920.72     27.04 o 
   4   9   7     2374.42     2398.33     65.62 o 
   5   9   7      843.48      913.93     39.22 o 
   6   9   7        5.73        4.48     24.79 o 
  -6  10   7      217.71      238.49     42.46 o 
  -5  10   7     1105.76      989.06     48.05 o 
  -4  10   7     1872.88     1766.58     42.89 o 
  -3  10   7       33.89       31.40     13.47 o 
  -2  10   7     3655.77     3555.75     55.89 o 
  -1  10   7     1689.80     1589.21     42.12 o 
   0  10   7       56.59       57.03     14.28 o 
   1  10   7       15.68        6.06     12.10 o 
   2  10   7     1441.35     1400.00     32.01 o 
   3  10   7      429.68      429.35     22.32 o 
   4  10   7      407.20      398.78     24.70 o 
   5  10   7      935.71      898.31     40.35 o 
   6  10   7       81.55       66.66     26.75 o 
  -6  11   7      668.09      646.77     57.45 o 
  -5  11   7      665.77      634.20     33.28 o 
  -4  11   7      374.46      349.99     21.04 o 
  -3  11   7      333.79      299.25     28.92 o 
  -2  11   7      430.01      452.22     24.39 o 
  -1  11   7       46.12       63.32     18.30 o 
   0  11   7     4737.47     4599.27     86.19 o 
   1  11   7      434.36      419.91     24.31 o 
   2  11   7     2269.81     2260.48     43.34 o 
   3  11   7       10.85       -3.11     15.30 o 
   4  11   7      169.30      188.85     32.02 o 
   5  11   7      907.66      938.45     48.08 o 
  -6  12   7      245.22      243.98     36.73 o 
  -5  12   7      156.39      135.20     26.53 o 
  -4  12   7      989.67      932.11     35.27 o 
  -3  12   7       46.29       -1.75     18.09 o 
  -2  12   7      817.81      753.64     36.19 o 
  -1  12   7     1037.57      994.35     38.53 o 
   0  12   7      316.62      321.57     24.84 o 
   1  12   7     2086.28     1994.54     44.86 o 
   2  12   7      140.05      138.08     19.83 o 
   3  12   7      647.97      626.21     30.81 o 
   4  12   7      371.87      365.88     29.40 o 
   5  12   7        6.95       17.89     31.81 o 
  -5  13   7       34.26       24.21     26.17 o 
  -4  13   7      837.84      871.85     36.62 o 
  -3  13   7      142.46      192.61     26.01 o 
  -2  13   7       89.50       53.20     23.04 o 
  -1  13   7      105.61      135.39     23.03 o 
   0  13   7     3252.75     3159.69     68.43 o 
   1  13   7      209.70      240.41     24.85 o 
   2  13   7      537.86      531.60     29.47 o 
   3  13   7      230.77      235.88     27.11 o 
   4  13   7      351.00      347.68     31.03 o 
  -5  14   7      674.46      784.15     51.90 o 
  -4  14   7      416.81      442.98     39.06 o 
  -3  14   7      154.39      225.43     28.20 o 
  -2  14   7       12.81       40.35     24.29 o 
  -1  14   7     4024.38     3892.63     81.60 o 
   0  14   7      107.47      156.76     27.27 o 
   1  14   7     2732.49     2675.76     94.92 o 
   2  14   7     1141.41     1077.20     38.00 o 
   3  14   7       95.16      114.93     26.77 o 
   4  14   7      104.08       47.83     32.21 o 
  -4  15   7      462.34      534.67     38.87 o 
  -3  15   7      178.72      228.84     47.95 o 
  -2  15   7      186.64      232.94     29.15 o 
  -1  15   7      274.73      308.95     32.36 o 
   0  15   7     1980.05     1938.80     55.13 o 
   1  15   7      134.76      176.78     26.95 o 
   2  15   7      393.22      349.12     30.05 o 
   3  15   7      193.50      203.99     30.10 o 
  -3  16   7       69.45       71.88     29.08 o 
  -2  16   7      318.92      323.57     32.78 o 
  -1  16   7      137.19      162.82     29.71 o 
   0  16   7      183.14      191.05     29.53 o 
   1  16   7      746.19      803.62     45.38 o 
   2  16   7      150.01      146.71     28.92 o 
  -2  17   7      224.73      266.14     48.43 o 
  -1  17   7      245.04      274.58     32.91 o 
   0  17   7     1437.27     1437.23     53.49 o 
   1  17   7      160.03      243.49     45.16 o 
  -8   0   8      421.96      324.04     47.93 o 
  -7   0   8     1727.03     1763.36     79.32 o 
  -6   0   8      329.54      350.79     36.10 o 
  -5   0   8      200.48      167.29     27.01 o 
  -4   0   8     2520.05     2439.74     55.49 o 
  -3   0   8      722.31      727.44     20.79 o 
  -2   0   8    13135.94    12331.96    195.22 o 
  -1   0   8     1726.86     1752.11     33.96 o 
   0   0   8    17164.35    16242.83    254.57 o 
   1   0   8       43.86       58.02      7.43 o 
   2   0   8      267.44      263.34     14.39 o 
   3   0   8     1316.63     1521.17     81.60 o 
   4   0   8     4167.88     4068.25    130.17 o 
   5   0   8     6083.02     5918.44    289.87 o 
   6   0   8      441.69      397.97     63.46 o 
   7   0   8       13.76       20.82     36.19 o 
  -8   1   8      505.18      510.85     36.55 o 
  -7   1   8       64.92      109.74     25.22 o 
  -6   1   8      378.48      470.51     31.36 o 
  -5   1   8     1138.18     1037.96     41.42 o 
  -4   1   8      684.76      683.90     17.80 o 
  -3   1   8     2120.81     2096.54     28.69 o 
  -2   1   8      489.28      451.18     15.91 o 
  -1   1   8    17218.47    16947.75    187.79 o 
   0   1   8     1547.42     1462.77     20.82 o 
   1   1   8       15.92       29.27      5.45 o 
   2   1   8      583.01      554.19     13.66 o 
   3   1   8     2103.61     2108.31     29.78 o 
   4   1   8     1303.72     1313.33     35.24 o 
   5   1   8      386.72      409.42     42.21 o 
   6   1   8      711.81      799.47     41.90 o 
   7   1   8       84.72       45.67     30.39 o 
  -8   2   8      253.72      322.22     32.96 o 
  -7   2   8      125.22       85.49     24.79 o 
  -6   2   8        3.89        1.55     19.37 o 
  -5   2   8     1261.36     1256.74     31.29 o 
  -4   2   8     1158.46     1173.76     22.95 o 
  -3   2   8     1268.52     1330.26     23.04 o 
  -2   2   8     2085.83     2020.44     29.47 o 
  -1   2   8      335.19      319.87     12.33 o 
   0   2   8     4004.00     3707.18     48.44 o 
   1   2   8      945.10      881.20     17.33 o 
   2   2   8      814.53      775.99     15.06 o 
   3   2   8     1758.75     1735.36     33.99 o 
   4   2   8      424.83      435.38     23.04 o 
   5   2   8      462.12      496.34     25.62 o 
   6   2   8      251.17      247.22     26.80 o 
   7   2   8      126.37      123.58     28.11 o 
  -8   3   8      378.65      485.67     50.47 o 
  -7   3   8      231.44      259.61     29.14 o 
  -6   3   8     1277.84     1207.63     40.69 o 
  -5   3   8       23.55       28.97     11.78 o 
  -4   3   8        0.03        0.81      8.74 o 
  -3   3   8     5677.52     5629.89     71.60 o 
  -2   3   8       79.91       86.71      7.62 o 
  -1   3   8    11739.38    11225.76    134.72 o 
   0   3   8      511.25      471.95     13.39 o 
   1   3   8      720.05      673.74     16.06 o 
   2   3   8     2390.37     2444.41     35.93 o 
   3   3   8      793.10      802.65     31.59 o 
   4   3   8     2615.34     2591.99     54.12 o 
   5   3   8      443.87      428.98     25.73 o 
   6   3   8      659.82      680.73     70.98 o 
   7   3   8      133.45       93.60     29.97 o 
  -8   4   8       31.59      -50.48     50.48 o 
  -7   4   8       35.95       61.19     24.27 o 
  -6   4   8     1421.02     1354.48     42.85 o 
  -5   4   8     1991.77     1969.38     37.55 o 
  -4   4   8      129.25      129.09     10.13 o 
  -3   4   8     6238.04     5914.97     75.05 o 
  -2   4   8     1487.51     1404.16     23.92 o 
  -1   4   8      516.62      485.38     13.94 o 
   0   4   8      978.83      962.24     19.04 o 
   1   4   8     4425.14     4166.52     55.04 o 
   2   4   8     1269.84     1229.52     23.06 o 
   3   4   8      568.53      554.24     17.81 o 
   4   4   8     1454.04     1521.55     36.61 o 
   5   4   8       88.67      103.62     19.92 o 
   6   4   8       27.65       29.07     19.41 o 
   7   4   8       45.43       72.29     26.74 o 
  -7   5   8       54.42       25.77     23.82 o 
  -6   5   8     1065.36     1060.58     38.16 o 
  -5   5   8     1398.52     1330.43     30.60 o 
  -4   5   8     2846.42     2753.24     41.34 o 
  -3   5   8      980.98      955.72     20.79 o 
  -2   5   8      126.01      119.07      9.11 o 
  -1   5   8     1101.37     1128.08     20.77 o 
   0   5   8     5538.58     5412.30     69.57 o 
   1   5   8     2205.16     2169.48     37.54 o 
   2   5   8     5239.14     5061.29     66.48 o 
   3   5   8     1549.18     1540.91     28.37 o 
   4   5   8      984.90      955.12     37.68 o 
   5   5   8      257.59      272.54     32.30 o 
   6   5   8        9.18        5.43     19.37 o 
   7   5   8      541.69      542.25     72.11 o 
  -7   6   8      167.96      151.88     32.14 o 
  -6   6   8       65.18       73.12     19.02 o 
  -5   6   8      103.12       89.49     14.43 o 
  -4   6   8        5.53       15.72     11.00 o 
  -3   6   8     1801.97     1821.43     31.02 o 
  -2   6   8      810.64      783.80     22.92 o 
  -1   6   8      117.27      125.98      8.98 o 
   0   6   8       87.95       80.72      8.97 o 
   1   6   8      147.93      153.58     11.49 o 
   2   6   8       46.57       51.15     11.73 o 
   3   6   8      438.85      422.51     23.21 o 
   4   6   8       11.99       14.49     14.99 o 
   5   6   8      364.78      433.14     26.45 o 
   6   6   8       38.79       25.84     22.47 o 
  -7   7   8       64.99       46.65     25.51 o 
  -6   7   8      910.60      878.09     37.90 o 
  -5   7   8     1207.05     1174.60     30.01 o 
  -4   7   8     6021.12     5787.22     76.40 o 
  -3   7   8      188.55      208.52     14.60 o 
  -2   7   8      786.88      729.28     19.27 o 
  -1   7   8        4.42       10.08      8.20 o 
   0   7   8     3334.47     3132.53     45.03 o 
   1   7   8     1137.25     1061.19     23.10 o 
   2   7   8     4861.07     4707.81     71.12 o 
   3   7   8      396.08      446.54     19.29 o 
   4   7   8      535.70      476.94     32.06 o 
   5   7   8        2.08       -4.20     20.41 o 
   6   7   8        2.35       -3.76     23.31 o 
  -7   8   8       24.00       10.41     28.55 o 
  -6   8   8      576.81      520.14     33.09 o 
  -5   8   8     2487.49     2434.55     71.69 o 
  -4   8   8     3020.72     3015.01     46.40 o 
  -3   8   8     3738.40     3636.28     52.23 o 
  -2   8   8       44.82       32.63     10.02 o 
  -1   8   8      876.23      839.18     23.41 o 
   0   8   8      315.92      298.98     14.69 o 
   1   8   8    12380.77    12142.34    149.67 o 
   2   8   8     3504.60     3454.63     63.97 o 
   3   8   8     1919.69     1917.22     37.29 o 
   4   8   8      166.58      121.51     21.21 o 
   5   8   8        9.75       -6.67     20.90 o 
   6   8   8      818.78      869.94     51.00 o 
  -7   9   8      413.59      456.24     58.93 o 
  -6   9   8       83.90       72.65     35.18 o 
  -5   9   8      449.36      461.36     27.51 o 
  -4   9   8      175.15      175.97     16.23 o 
  -3   9   8      134.85      143.98     14.51 o 
  -2   9   8       26.09       28.45     14.49 o 
  -1   9   8     2315.38     2229.13     50.20 o 
   0   9   8      348.74      352.89     21.68 o 
   1   9   8      406.72      359.42     18.82 o 
   2   9   8     1980.09     1930.54     40.95 o 
   3   9   8      773.60      753.04     25.98 o 
   4   9   8      184.46      201.34     26.23 o 
   5   9   8      138.09      128.63     24.65 o 
   6   9   8      547.33      555.69     53.91 o 
  -6  10   8       29.04       42.50     29.57 o 
  -5  10   8      981.16     1004.05     35.23 o 
  -4  10   8      509.63      519.37     25.39 o 
  -3  10   8       30.78       28.60     13.97 o 
  -2  10   8     2583.11     2601.64     50.36 o 
  -1  10   8       53.38       54.26     17.75 o 
   0  10   8     1671.41     1642.91     37.60 o 
   1  10   8     1573.41     1477.99     32.73 o 
   2  10   8      117.41      118.95     15.26 o 
   3  10   8     1865.06     1767.42     38.12 o 
   4  10   8       13.58       15.23     21.21 o 
   5  10   8      411.01      366.47     30.36 o 
  -6  11   8      273.73      299.53     39.97 o 
  -5  11   8      144.12      157.90     22.32 o 
  -4  11   8     1130.15     1184.20     32.93 o 
  -3  11   8      195.45      196.96     23.67 o 
  -2  11   8      344.20      322.46     27.31 o 
  -1  11   8       49.11       24.99     18.84 o 
   0  11   8     1503.05     1467.04     42.26 o 
   1  11   8       26.68       32.41     18.82 o 
   2  11   8     1840.21     1686.01     47.62 o 
   3  11   8      429.28      431.79     31.38 o 
   4  11   8       78.24       47.58     23.10 o 
   5  11   8        6.65       48.08     25.15 o 
  -5  12   8        3.79       11.16     24.80 o 
  -4  12   8       55.32       74.09     24.23 o 
  -3  12   8      278.22      290.18     26.89 o 
  -2  12   8     5575.82     5395.37    101.29 o 
  -1  12   8      462.62      437.21     29.03 o 
   0  12   8     2000.16     1909.17     62.86 o 
   1  12   8     1250.26     1196.64     51.83 o 
   2  12   8      203.65      206.98     21.25 o 
   3  12   8      396.70      367.82     28.54 o 
   4  12   8      594.24      533.35     40.57 o 
   5  12   8      602.35      579.58     72.44 o 
  -5  13   8       10.47       69.85     32.66 o 
  -4  13   8       34.40       11.79     24.79 o 
  -3  13   8     1670.24     1671.10     52.46 o 
  -2  13   8       37.62       20.62     23.03 o 
  -1  13   8     3118.52     3168.14     70.07 o 
   0  13   8       10.20      -14.66     21.41 o 
   1  13   8      820.80      829.37     49.75 o 
   2  13   8      176.90      171.82     25.22 o 
   3  13   8      190.53      170.90     26.64 o 
   4  13   8      910.30      902.02     50.45 o 
  -4  14   8        1.17       18.37     27.22 o 
  -3  14   8      105.63      123.59     27.22 o 
  -2  14   8        4.13       13.40     24.44 o 
  -1  14   8       47.00       26.19     23.89 o 
   0  14   8        0.83        1.52     22.90 o 
   1  14   8       75.20       96.99     25.04 o 
   2  14   8        6.11       17.94     26.44 o 
   3  14   8        0.38        7.57     25.90 o 
   4  14   8       73.93      101.71     42.68 o 
  -4  15   8        2.58      -39.42     39.42 o 
  -3  15   8     1322.71     1403.57     51.67 o 
  -2  15   8        0.57       41.31     26.83 o 
  -1  15   8     2304.40     2435.95     83.47 o 
   0  15   8        2.31       -0.84     25.05 o 
   1  15   8      312.05      292.13     29.89 o 
   2  15   8      129.26      137.18     27.58 o 
   3  15   8      170.58      189.48     34.95 o 
  -3  16   8       50.46       30.18     34.08 o 
  -2  16   8     2293.56     2389.78    105.74 o 
  -1  16   8       18.22       22.32     28.05 o 
   0  16   8      739.01      671.27     42.53 o 
   1  16   8       84.67       75.76     28.11 o 
   2  16   8       76.37       55.30     28.45 o 
   0  17   8      400.99      516.29     70.67 o 
  -8   1   9        3.40       82.20     57.69 o 
  -7   1   9      411.40      462.76     32.41 o 
  -6   1   9       91.84       70.59     21.24 o 
  -5   1   9      208.45      199.07     16.53 o 
  -4   1   9     4418.89     4307.25     62.29 o 
  -3   1   9      993.32      958.17     22.42 o 
  -2   1   9     7640.57     7238.67     83.55 o 
  -1   1   9       70.77       89.56      6.48 o 
   0   1   9       45.37       40.16      5.86 o 
   1   1   9     1862.91     1763.02     24.72 o 
   2   1   9     5310.01     5304.37     68.50 o 
   3   1   9     2343.09     2346.40     35.61 o 
   4   1   9     1551.12     1536.65     45.38 o 
   5   1   9      335.20      349.94     27.14 o 
   6   1   9       66.86       55.37     29.60 o 
   7   1   9      114.94      157.32     29.73 o 
  -8   2   9      145.28      142.77     60.57 o 
  -7   2   9      812.12      827.69     58.28 o 
  -6   2   9      607.31      578.15     33.52 o 
  -5   2   9     1152.60     1099.89     30.45 o 
  -4   2   9     1749.08     1696.13     29.07 o 
  -3   2   9     8284.17     8066.81     99.75 o 
  -2   2   9      386.22      377.18     13.64 o 
  -1   2   9     1154.50     1105.95     22.74 o 
   0   2   9      882.45      892.77     18.03 o 
   1   2   9     2204.21     2021.54     30.38 o 
   2   2   9      297.94      281.83     15.76 o 
   3   2   9     1337.79     1323.88     25.14 o 
   4   2   9     1745.68     1754.07     40.14 o 
   5   2   9       37.06       -0.48     20.19 o 
   6   2   9        4.12       28.75     23.94 o 
   7   2   9       21.03       19.64     31.08 o 
  -7   3   9      420.48      397.99     42.26 o 
  -6   3   9      262.24      196.60     26.85 o 
  -5   3   9      850.20      893.95     37.33 o 
  -4   3   9      157.26      154.20     12.68 o 
  -3   3   9       26.53       14.60      8.35 o 
  -2   3   9       62.24       68.99      9.30 o 
  -1   3   9     4946.45     4735.08     56.63 o 
   0   3   9      252.38      243.58     11.04 o 
   1   3   9     2927.52     2768.78     39.32 o 
   2   3   9     3113.39     3221.23     49.89 o 
   3   3   9       19.03       33.75      9.65 o 
   4   3   9      130.22      151.47     16.76 o 
   5   3   9      346.84      347.51     44.32 o 
   6   3   9      981.09     1111.01     60.37 o 
   7   3   9        0.25       74.99     54.80 o 
  -7   4   9      167.72      208.59     27.83 o 
  -6   4   9      284.78      302.71     25.73 o 
  -5   4   9     1509.49     1542.97     33.16 o 
  -4   4   9      324.72      325.51     15.41 o 
  -3   4   9     2269.01     2229.48     42.05 o 
  -2   4   9     1097.98     1067.04     21.15 o 
  -1   4   9      875.09      823.33     17.85 o 
   0   4   9     4905.38     4786.54     62.45 o 
   1   4   9       30.04       25.70      8.08 o 
   2   4   9     2929.01     2917.94     42.30 o 
   3   4   9     2049.06     2057.14     36.96 o 
   4   4   9      386.67      393.29     22.98 o 
   5   4   9      824.86      806.01     32.72 o 
   6   4   9       20.05       39.32     24.31 o 
  -7   5   9        0.38      -20.06     24.07 o 
  -6   5   9      131.64      124.00     22.95 o 
  -5   5   9      718.25      709.86     25.27 o 
  -4   5   9      369.63      390.25     17.98 o 
  -3   5   9      278.41      291.26     15.59 o 
  -2   5   9     3791.92     3748.46     51.22 o 
  -1   5   9     1665.36     1623.25     26.88 o 
   0   5   9      173.78      166.20     10.07 o 
   1   5   9      935.77      928.14     20.83 o 
   2   5   9     1201.55     1185.00     24.20 o 
   3   5   9      664.46      687.74     20.58 o 
   4   5   9       93.44       90.27     16.65 o 
   5   5   9      280.58      313.05     23.09 o 
   6   5   9      126.51       94.26     26.14 o 
  -7   6   9      721.00      686.39     47.06 o 
  -6   6   9     1522.79     1387.83     64.04 o 
  -5   6   9     1086.18     1079.70     29.67 o 
  -4   6   9      919.89      880.15     22.88 o 
  -3   6   9        7.32        2.26      9.70 o 
  -2   6   9     2250.81     2190.78     34.55 o 
  -1   6   9        5.56       -0.46      9.68 o 
   0   6   9    13292.19    12965.18    158.12 o 
   1   6   9     1715.66     1631.24     28.81 o 
   2   6   9     2045.49     1962.11     33.15 o 
   3   6   9       46.43       33.63     11.26 o 
   4   6   9     1086.27     1033.82     32.80 o 
   5   6   9     1775.86     1788.03     57.47 o 
   6   6   9      126.60      114.07     25.35 o 
  -7   7   9      201.12      225.92     34.54 o 
  -6   7   9      882.03      820.46     37.70 o 
  -5   7   9     1884.77     1876.06     38.63 o 
  -4   7   9        2.23        8.40     11.45 o 
  -3   7   9       82.21       84.41     11.62 o 
  -2   7   9      127.01      108.01     10.94 o 
  -1   7   9     4824.59     4768.21     89.65 o 
   0   7   9      403.34      370.00     16.85 o 
   1   7   9     2460.47     2368.83     37.78 o 
   2   7   9      902.81      888.04     23.57 o 
   3   7   9       16.17       14.90     11.75 o 
   4   7   9      125.15      131.15     20.88 o 
   5   7   9      165.80      180.58     24.74 o 
   6   7   9      470.54      445.06     33.31 o 
  -7   8   9        0.64      -30.24     30.24 o 
  -6   8   9      189.09      195.95     25.57 o 
  -5   8   9        9.13        4.83     16.95 o 
  -4   8   9      118.55      129.66     14.32 o 
  -3   8   9      795.71      822.32     22.99 o 
  -2   8   9      119.30      124.34     15.69 o 
  -1   8   9      280.44      288.25     16.51 o 
   0   8   9      106.11       88.73     12.54 o 
   1   8   9       51.96       48.57     11.15 o 
   2   8   9      248.80      251.43     15.95 o 
   3   8   9       42.59       33.37     13.95 o 
   4   8   9      144.08      134.83     22.31 o 
   5   8   9      137.20      135.12     24.73 o 
   6   8   9       18.11       -1.84     24.89 o 
  -6   9   9      811.26      783.14     39.96 o 
  -5   9   9     1074.83     1037.84     58.03 o 
  -4   9   9       80.93       79.01     15.65 o 
  -3   9   9      272.99      273.14     24.46 o 
  -2   9   9       35.80       28.98     12.66 o 
  -1   9   9     5194.52     5064.46     74.97 o 
   0   9   9      785.26      753.43     26.87 o 
   1   9   9     2732.15     2603.78     53.63 o 
   2   9   9      177.24      185.58     16.11 o 
   3   9   9       34.30       25.61     14.73 o 
   4   9   9      724.60      765.07     36.78 o 
   5   9   9       14.67       33.44     23.97 o 
  -6  10   9      174.44      193.87     27.27 o 
  -5  10   9        6.54        7.13     19.22 o 
  -4  10   9      426.83      424.44     22.81 o 
  -3  10   9     1473.02     1432.56     43.03 o 
  -2  10   9      767.76      755.06     33.83 o 
  -1  10   9      360.32      320.84     23.43 o 
   0  10   9     2607.94     2379.59     47.47 o 
   1  10   9      896.64      856.78     38.20 o 
   2  10   9       47.30       32.60     14.84 o 
   3  10   9      970.08      964.48     35.51 o 
   4  10   9      496.65      571.45     39.76 o 
   5  10   9       68.05       65.31     25.62 o 
  -6  11   9       77.08       98.44     27.89 o 
  -5  11   9       62.06       66.42     21.49 o 
  -4  11   9     2680.22     2589.62     81.81 o 
  -3  11   9       29.71       31.24     21.25 o 
  -2  11   9     2792.17     2871.35     63.90 o 
  -1  11   9       58.88       19.90     20.48 o 
   0  11   9       45.19       44.46     19.88 o 
   1  11   9      798.61      737.53     33.48 o 
   2  11   9     1054.76     1066.11     31.06 o 
   3  11   9     1364.30     1300.47     38.97 o 
   4  11   9      570.77      548.92     38.30 o 
   5  11   9       91.20       91.84     26.66 o 
  -5  12   9      357.38      352.74     60.37 o 
  -4  12   9        0.58       -4.05     31.85 o 
  -3  12   9      390.09      343.85     32.44 o 
  -2  12   9      421.73      412.22     35.46 o 
  -1  12   9      306.10      357.71     27.26 o 
   0  12   9      384.06      306.96     25.86 o 
   1  12   9       13.71       47.81     20.86 o 
   2  12   9      279.57      260.33     25.22 o 
   3  12   9      246.65      200.52     26.33 o 
   4  12   9       81.25       87.68     31.37 o 
  -5  13   9      166.63      186.16     35.83 o 
  -4  13   9      738.07      750.88     46.63 o 
  -3  13   9        3.76        2.63     24.36 o 
  -2  13   9     1524.75     1559.63     49.88 o 
  -1  13   9       71.72       57.05     24.12 o 
   0  13   9        0.19       -7.60     22.22 o 
   1  13   9      205.59      209.93     25.50 o 
   2  13   9      314.67      267.48     26.80 o 
   3  13   9      522.66      586.23     38.35 o 
   4  13   9      137.25      108.29     32.86 o 
  -4  14   9      235.16      227.38     31.12 o 
  -3  14   9     3232.45     3367.07     77.05 o 
  -2  14   9       39.81       38.82     27.51 o 
  -1  14   9     1153.18     1076.71     44.32 o 
   0  14   9        1.15       -5.08     23.95 o 
   1  14   9     1277.97     1267.11     45.77 o 
   2  14   9     1109.39     1075.77     43.41 o 
   3  14   9     1811.09     1761.16     78.50 o 
  -3  15   9       94.99      107.81     29.62 o 
  -2  15   9     1364.80     1441.15     52.23 o 
  -1  15   9       85.73       71.00     29.77 o 
   0  15   9        5.17       13.66     26.25 o 
   1  15   9      439.66      460.82     61.21 o 
   2  15   9      316.32      328.65     31.09 o 
  -2  16   9      174.30      233.17     32.54 o 
  -1  16   9      309.31      295.82     33.48 o 
   0  16   9      486.12      472.45     35.86 o 
   1  16   9        3.37       42.32     28.39 o 
  -7   0  10      142.10      180.16     39.73 o 
  -6   0  10     1292.80     1391.68     64.25 o 
  -5   0  10      653.47      636.88     32.89 o 
  -4   0  10     8732.65     8792.60    166.58 o 
  -3   0  10      274.43      279.49     25.90 o 
  -2   0  10     2945.68     2976.00     54.64 o 
  -1   0  10       53.81       44.89      9.27 o 
   0   0  10     8379.82     7850.83    127.64 o 
   1   0  10     2564.46     2452.00     45.78 o 
   2   0  10     7496.00     7275.30    141.72 o 
   3   0  10     4808.62     4635.85     96.82 o 
   4   0  10       16.72       25.11     25.99 o 
   5   0  10      334.32      332.74     59.85 o 
   6   0  10        8.37      -27.55     35.17 o 
  -7   1  10       33.92       81.32     26.24 o 
  -6   1  10      526.15      557.74     34.42 o 
  -5   1  10     1049.76     1094.58     27.90 o 
  -4   1  10      137.02       95.32     18.17 o 
  -3   1  10     1315.23     1280.52     26.13 o 
  -2   1  10     1354.12     1340.61     23.80 o 
  -1   1  10      478.59      438.27     15.26 o 
   0   1  10       60.54       63.53      6.87 o 
   1   1  10     2437.16     2314.05     34.14 o 
   2   1  10     1225.55     1162.35     22.73 o 
   3   1  10      241.65      203.48     13.39 o 
   4   1  10     1039.49      998.95     44.20 o 
   5   1  10       13.70       12.47     22.13 o 
   6   1  10       53.85       72.58     28.93 o 
  -7   2  10       24.25       37.26     25.38 o 
  -6   2  10     1320.62     1355.56     64.11 o 
  -5   2  10      240.25      218.83     15.45 o 
  -4   2  10      406.30      434.15     20.51 o 
  -3   2  10     1798.05     1770.93     29.40 o 
  -2   2  10        2.12        9.45      7.19 o 
  -1   2  10     2724.40     2578.26     34.25 o 
   0   2  10      152.94      127.09      8.85 o 
   1   2  10      596.94      544.48     16.05 o 
   2   2  10     2727.44     2598.39     38.47 o 
   3   2  10       11.26       19.92      9.72 o 
   4   2  10      917.05      919.15     49.54 o 
   5   2  10      104.84       81.28     23.39 o 
   6   2  10       82.50       52.29     25.73 o 
  -7   3  10      681.53      711.45     40.70 o 
  -6   3  10       95.73      122.24     23.54 o 
  -5   3  10     2746.37     2752.27     54.43 o 
  -4   3  10      711.90      683.19     22.16 o 
  -3   3  10     1250.14     1230.47     24.15 o 
  -2   3  10       74.57       79.68      8.58 o 
  -1   3  10      855.62      795.62     20.80 o 
   0   3  10     1863.68     1836.48     29.31 o 
   1   3  10     4501.54     4283.66     57.36 o 
   2   3  10     2138.55     2012.76     32.47 o 
   3   3  10     1040.36     1069.35     25.28 o 
   4   3  10       14.59        4.98     18.20 o 
   5   3  10       11.08       17.97     21.77 o 
   6   3  10      200.60      225.90     41.84 o 
  -7   4  10      571.10      585.84     52.55 o 
  -6   4  10       28.05       33.05     21.95 o 
  -5   4  10      381.18      345.45     20.25 o 
  -4   4  10     2288.20     2175.92     35.80 o 
  -3   4  10     2707.58     2606.26     39.38 o 
  -2   4  10      169.68      157.09      9.91 o 
  -1   4  10     3700.06     3605.44     54.05 o 
   0   4  10     1390.49     1271.94     28.50 o 
   1   4  10       99.58       98.37      9.85 o 
   2   4  10      477.56      458.53     17.61 o 
   3   4  10      873.31      904.04     22.93 o 
   4   4  10      757.65      760.07     29.57 o 
   5   4  10      164.43      128.33     24.63 o 
   6   4  10       73.76       75.81     26.50 o 
  -7   5  10     1227.96     1214.67     47.49 o 
  -6   5  10      138.61      126.99     23.86 o 
  -5   5  10      111.89      111.74     17.17 o 
  -4   5  10      984.55      965.72     23.64 o 
  -3   5  10      799.70      780.86     24.19 o 
  -2   5  10    12856.43    12612.69    143.98 o 
  -1   5  10      137.09      150.48     12.04 o 
   0   5  10     2796.82     2606.45     39.01 o 
   1   5  10       80.99       77.98     10.27 o 
   2   5  10      136.39      128.04     11.88 o 
   3   5  10     2502.18     2483.37     40.15 o 
   4   5  10      774.17      759.60     30.07 o 
   5   5  10     1555.00     1639.96     51.05 o 
   6   5  10      178.62      128.09     27.67 o 
  -7   6  10        1.24      -17.85     30.36 o 
  -6   6  10      142.06      110.80     24.07 o 
  -5   6  10      103.02       85.01     15.76 o 
  -4   6  10       69.63       62.43     12.59 o 
  -3   6  10      206.49      205.96     13.44 o 
  -2   6  10      442.62      467.72     18.95 o 
  -1   6  10      729.78      739.71     22.41 o 
   0   6  10      426.55      415.77     26.12 o 
   1   6  10      229.24      229.19     14.03 o 
   2   6  10      161.14      152.86     11.83 o 
   3   6  10      138.70      155.19     14.18 o 
   4   6  10      178.61      193.07     20.43 o 
   5   6  10      120.36      112.41     23.60 o 
   6   6  10       11.03       21.48     30.72 o 
  -7   7  10      300.93      274.91     36.21 o 
  -6   7  10      625.38      625.80     42.85 o 
  -5   7  10       74.72       70.87     14.94 o 
  -4   7  10      339.24      341.30     19.06 o 
  -3   7  10     1243.08     1191.70     27.45 o 
  -2   7  10     4301.59     4108.87     63.04 o 
  -1   7  10      442.52      437.61     19.93 o 
   0   7  10     3457.84     3311.88     52.60 o 
   1   7  10       62.20       57.67     10.56 o 
   2   7  10      162.97      163.51     13.49 o 
   3   7  10      749.23      743.71     23.49 o 
   4   7  10      159.19      183.65     23.25 o 
   5   7  10      630.50      632.79     36.34 o 
   6   7  10       29.79        8.44     34.62 o 
  -6   8  10      308.22      295.30     33.27 o 
  -5   8  10        4.50      -17.61     17.61 o 
  -4   8  10       39.57       49.36     13.89 o 
  -3   8  10     3697.40     3574.48     58.00 o 
  -2   8  10       61.28       64.56     13.70 o 
  -1   8  10     5876.17     5830.97     84.54 o 
   0   8  10      867.95      795.06     24.56 o 
   1   8  10      407.23      410.79     18.90 o 
   2   8  10       89.13       96.68     14.47 o 
   3   8  10     1211.13     1201.45     38.35 o 
   4   8  10     1457.12     1424.12     45.59 o 
   5   8  10      245.68      325.56     29.41 o 
  -6   9  10      461.54      474.24     41.08 o 
  -5   9  10      291.70      298.72     23.38 o 
  -4   9  10       62.29       75.45     18.09 o 
  -3   9  10      836.74      778.18     29.66 o 
  -2   9  10      553.81      558.02     24.00 o 
  -1   9  10      202.40      207.46     16.06 o 
   0   9  10      763.60      741.66     27.62 o 
   1   9  10     1892.49     1858.68     41.08 o 
   2   9  10      670.28      670.52     25.61 o 
   3   9  10       38.27       16.60     19.40 o 
   4   9  10      222.44      230.89     26.13 o 
   5   9  10      276.64      289.54     34.25 o 
  -6  10  10      317.63      301.72     30.23 o 
  -5  10  10       83.77       90.65     24.56 o 
  -4  10  10     1381.30     1385.75     39.25 o 
  -3  10  10     1010.36      997.30     33.74 o 
  -2  10  10      202.04      221.56     23.35 o 
  -1  10  10     2228.59     2172.61     52.53 o 
   0  10  10      894.56      857.59     30.28 o 
   1  10  10      939.85      921.35     41.27 o 
   2  10  10      752.83      726.94     27.31 o 
   3  10  10        0.80       -4.43     17.86 o 
   4  10  10      667.86      616.32     37.18 o 
   5  10  10      154.78      157.42     35.04 o 
  -5  11  10        2.79      -18.14     23.48 o 
  -4  11  10      255.58      287.86     27.65 o 
  -3  11  10      238.95      215.54     31.24 o 
  -2  11  10     1366.25     1345.41     43.92 o 
  -1  11  10       68.45       74.52     21.67 o 
   0  11  10      716.59      672.12     33.97 o 
   1  11  10      264.87      248.16     27.72 o 
   2  11  10      134.87      130.84     19.68 o 
   3  11  10      186.83      216.49     22.86 o 
   4  11  10       58.70       35.72     24.49 o 
  -5  12  10      651.66      611.58     54.36 o 
  -4  12  10     1334.11     1291.29     47.53 o 
  -3  12  10        3.53      -22.91     22.91 o 
  -2  12  10        2.35       14.41     22.62 o 
  -1  12  10      151.24      120.30     24.05 o 
   0  12  10     2343.47     2319.00     57.36 o 
   1  12  10      634.31      611.65     34.59 o 
   2  12  10     1507.62     1537.65     53.91 o 
   3  12  10      348.16      268.25     31.62 o 
   4  12  10       43.98       43.92     38.94 o 
  -4  13  10      344.46      323.80     32.12 o 
  -3  13  10     1039.65     1037.65     45.24 o 
  -2  13  10       88.94       67.51     25.66 o 
  -1  13  10      423.46      414.84     30.68 o 
   0  13  10      232.36      271.12     27.84 o 
   1  13  10     1959.25     1961.09     54.05 o 
   2  13  10      711.54      646.87     43.51 o 
   3  13  10      547.27      455.02     37.98 o 
  -4  14  10       11.07      -12.79     31.62 o 
  -3  14  10        1.25       17.86     27.65 o 
  -2  14  10        3.73       13.06     31.02 o 
  -1  14  10        3.37      -24.99     24.99 o 
   0  14  10       10.24        9.00     24.78 o 
   1  14  10        2.55        9.32     25.02 o 
   2  14  10       29.56       13.89     25.59 o 
   3  14  10        3.82       21.93     30.99 o 
  -3  15  10      696.90      761.23     53.65 o 
  -2  15  10      118.76      159.83     30.34 o 
  -1  15  10      295.60      279.48     31.64 o 
   0  15  10      485.34      501.40     44.06 o 
   1  15  10     1127.90     1039.06     46.31 o 
   2  15  10      284.53      310.20     32.23 o 
   0  16  10     1106.02     1456.58    103.84 o 
  -7   1  11      719.46      737.19     41.09 o 
  -6   1  11     1424.80     1477.16     47.22 o 
  -5   1  11     1258.65     1289.36     35.79 o 
  -4   1  11      458.07      472.21     20.78 o 
  -3   1  11       22.41       15.50     10.62 o 
  -2   1  11     6704.35     6556.52     83.03 o 
  -1   1  11     1393.23     1389.35     27.34 o 
   0   1  11     9757.90     9169.54    121.56 o 
   1   1  11     1325.57     1242.86     23.30 o 
   2   1  11      437.00      460.05     23.00 o 
   3   1  11      580.81      565.49     21.95 o 
   4   1  11       74.35       43.87     20.33 o 
   5   1  11     1279.90     1368.42     58.70 o 
   6   1  11       60.18       56.95     27.14 o 
  -7   2  11      977.84     1093.44     47.21 o 
  -6   2  11      853.94      956.76     42.05 o 
  -5   2  11     1511.36     1500.41     33.44 o 
  -4   2  11        1.94       12.80     11.92 o 
  -3   2  11      597.38      577.78     20.28 o 
  -2   2  11      123.94      114.56     10.18 o 
  -1   2  11     5744.10     5454.19     76.84 o 
   0   2  11      522.60      498.71     16.41 o 
   1   2  11     6235.58     6100.37     78.34 o 
   2   2  11      181.85      191.53     13.27 o 
   3   2  11       98.45      100.92     13.26 o 
   4   2  11      559.67      564.72     33.12 o 
   5   2  11      429.11      439.38     32.32 o 
   6   2  11     1460.97     1506.49     54.26 o 
  -7   3  11       49.14       59.14     27.03 o 
  -6   3  11      111.49      121.04     24.66 o 
  -5   3  11      541.57      558.58     28.49 o 
  -4   3  11      333.47      334.56     22.03 o 
  -3   3  11     2692.23     2680.82     40.64 o 
  -2   3  11       14.42       19.04      9.49 o 
  -1   3  11      103.31       92.21     10.98 o 
   0   3  11      125.10      123.49      9.97 o 
   1   3  11     2302.43     2266.04     36.02 o 
   2   3  11     1235.84     1236.97     25.07 o 
   3   3  11     1890.05     1848.91     35.91 o 
   4   3  11      456.75      451.75     33.82 o 
   5   3  11        3.08      -18.23     22.87 o 
   6   3  11        1.53       18.21     26.77 o 
  -7   4  11      120.82      120.39     28.36 o 
  -6   4  11      623.12      658.63     37.08 o 
  -5   4  11       29.24       25.30     16.47 o 
  -4   4  11     1623.98     1635.85     33.59 o 
  -3   4  11      501.59      459.78     18.11 o 
  -2   4  11     2024.67     2016.84     36.54 o 
  -1   4  11     3255.66     3180.07     49.81 o 
   0   4  11       12.10       15.52     10.16 o 
   1   4  11     1681.81     1634.76     29.11 o 
   2   4  11       46.88       50.49     11.05 o 
   3   4  11      728.31      711.26     22.27 o 
   4   4  11      825.98      835.01     37.61 o 
   5   4  11        3.66       14.22     23.36 o 
   6   4  11      400.97      438.96     35.44 o 
  -7   5  11      261.23      304.02     31.62 o 
  -6   5  11      140.24      126.27     25.08 o 
  -5   5  11        4.44        6.09     16.53 o 
  -4   5  11      285.17      298.41     19.34 o 
  -3   5  11      809.18      778.62     22.11 o 
  -2   5  11      641.44      643.15     23.54 o 
  -1   5  11      331.71      333.12     17.12 o 
   0   5  11     1600.10     1540.77     31.14 o 
   1   5  11      777.18      728.49     29.62 o 
   2   5  11        3.30       27.82     11.19 o 
   3   5  11       79.14       83.93     12.47 o 
   4   5  11      400.13      427.50     29.96 o 
   5   5  11      177.13      198.90     34.73 o 
   6   5  11        3.01       32.92     32.14 o 
  -7   6  11       82.79      129.99     34.61 o 
  -6   6  11      123.78      101.12     24.54 o 
  -5   6  11      377.16      392.24     23.54 o 
  -4   6  11     4906.95     4904.67     68.01 o 
  -3   6  11      204.20      197.41     15.12 o 
  -2   6  11     5405.99     5383.36     78.68 o 
  -1   6  11      130.87      121.14     13.52 o 
   0   6  11      250.73      216.29     15.47 o 
   1   6  11      632.21      576.39     20.02 o 
   2   6  11     4000.34     3974.57     75.61 o 
   3   6  11     3093.43     3126.76     71.33 o 
   4   6  11      542.10      540.01     34.24 o 
   5   6  11      459.62      494.52     41.81 o 
   6   6  11       10.90       31.73     62.01 o 
  -6   7  11       72.68       67.86     33.97 o 
  -5   7  11      945.38      969.90     34.05 o 
  -4   7  11      842.76      875.59     28.35 o 
  -3   7  11     3070.70     3077.71     53.75 o 
  -2   7  11       43.54       45.23     13.44 o 
  -1   7  11      651.63      679.22     23.81 o 
   0   7  11       40.06       35.91     12.59 o 
   1   7  11     1391.00     1394.30     31.27 o 
   2   7  11     1017.72      974.63     28.02 o 
   3   7  11     2460.38     2497.47     53.69 o 
   4   7  11      669.85      627.26     33.71 o 
   5   7  11       34.95        2.48     28.98 o 
  -6   8  11      260.54      270.95     34.09 o 
  -5   8  11      131.64      133.74     23.29 o 
  -4   8  11      259.73      255.58     19.08 o 
  -3   8  11        5.02       -2.51     13.11 o 
  -2   8  11       10.99        4.91     13.76 o 
  -1   8  11      754.72      760.33     29.82 o 
   0   8  11      185.83      212.47     16.04 o 
   1   8  11      519.34      511.76     23.26 o 
   2   8  11      292.81      253.33     17.48 o 
   3   8  11       26.28       27.92     20.96 o 
   4   8  11      383.72      365.20     28.40 o 
   5   8  11        0.48        3.11     24.77 o 
  -6   9  11        1.94        8.01     36.04 o 
  -5   9  11     1634.97     1608.46     81.81 o 
  -4   9  11       55.35       57.49     18.69 o 
  -3   9  11     4454.84     4261.66     88.42 o 
  -2   9  11      147.93      162.86     16.98 o 
  -1   9  11      715.35      688.89     29.49 o 
   0   9  11      758.56      739.50     28.69 o 
   1   9  11      716.38      652.22     27.93 o 
   2   9  11     1568.38     1536.15     38.38 o 
   3   9  11      616.34      660.45     30.92 o 
   4   9  11     1046.16     1041.16     42.63 o 
   5   9  11      394.55      347.00     31.84 o 
  -6  10  11       27.88       20.19     47.59 o 
  -5  10  11      751.54      732.79     39.27 o 
  -4  10  11     1654.67     1655.22     43.08 o 
  -3  10  11        7.85        2.53     17.91 o 
  -2  10  11     1286.62     1309.94     42.39 o 
  -1  10  11     1293.53     1238.66     41.19 o 
   0  10  11      818.75      776.02     33.16 o 
   1  10  11      199.70      191.33     19.56 o 
   2  10  11     1013.65      975.11     32.97 o 
   3  10  11      648.47      690.29     34.09 o 
   4  10  11       29.73       37.07     24.99 o 
  -5  11  11       55.14       92.11     37.10 o 
  -4  11  11        4.33        9.47     23.82 o 
  -3  11  11       62.68       38.49     23.52 o 
  -2  11  11      976.62      987.68     40.52 o 
  -1  11  11       66.57       73.49     33.93 o 
   0  11  11     1997.86     1976.38     51.45 o 
   1  11  11      118.86      117.88     22.84 o 
   2  11  11      559.18      524.68     52.09 o 
   3  11  11        5.62       -7.12     21.73 o 
   4  11  11      202.71      178.16     27.89 o 
  -5  12  11        7.99       -3.50     37.13 o 
  -4  12  11      661.20      656.31     40.95 o 
  -3  12  11      104.60       96.69     26.07 o 
  -2  12  11      128.33      135.61     26.13 o 
  -1  12  11      541.78      541.24     34.35 o 
   0  12  11        0.42       -9.29     22.51 o 
   1  12  11     1058.05     1031.63     41.84 o 
   2  12  11      359.47      308.02     27.67 o 
   3  12  11      155.74      127.93     30.24 o 
   4  12  11      275.78      340.35     63.46 o 
  -4  13  11      208.14      204.22     30.68 o 
  -3  13  11      105.36      123.20     28.55 o 
  -2  13  11      225.66      229.80     29.35 o 
  -1  13  11       29.87       87.38     26.18 o 
   0  13  11      885.36      845.74     41.03 o 
   1  13  11      168.46      199.13     27.16 o 
   2  13  11       69.55       86.36     25.56 o 
   3  13  11        9.36        6.27     29.95 o 
  -3  14  11       58.52       98.07     29.87 o 
  -2  14  11        6.39       18.34     27.26 o 
  -1  14  11     3792.48     3988.57    103.25 o 
   0  14  11      260.07      247.96     29.81 o 
   1  14  11      896.90      933.06     44.13 o 
   2  14  11      637.48      636.63     39.71 o 
  -2  15  11      372.48      419.69     42.46 o 
  -1  15  11      132.95      145.37     30.88 o 
   0  15  11      609.30      684.94     43.80 o 
   1  15  11       92.93      150.92     34.06 o 
  -7   0  12      303.95      241.43     43.71 o 
  -6   0  12      325.39      359.89     42.83 o 
  -5   0  12      186.20      199.73     23.50 o 
  -4   0  12     4002.38     3835.93     83.69 o 
  -3   0  12      373.10      390.76     27.64 o 
  -2   0  12     8084.29     7744.60    211.05 o 
  -1   0  12        6.57        3.73     11.32 o 
   0   0  12     1167.28     1171.36     36.49 o 
   1   0  12        3.36      -13.49     13.49 o 
   2   0  12      902.72      937.54     35.58 o 
   3   0  12     1330.06     1343.43     48.43 o 
   4   0  12     1416.98     1511.49     68.23 o 
   5   0  12     2068.12     2136.35     86.06 o 
   6   0  12      137.24       40.92     39.25 o 
  -7   1  12        6.83       -9.21     31.22 o 
  -6   1  12       41.31       27.70     23.92 o 
  -5   1  12      122.02       82.88     15.49 o 
  -4   1  12      177.20      149.98     14.84 o 
  -3   1  12     1521.89     1502.16     29.00 o 
  -2   1  12      225.30      208.95     15.16 o 
  -1   1  12     4054.37     4052.29     59.86 o 
   0   1  12      482.01      462.81     18.27 o 
   1   1  12      176.42      154.72     12.43 o 
   2   1  12        0.12       -0.75     11.54 o 
   3   1  12     1457.88     1482.91     32.69 o 
   4   1  12      818.31      838.48     38.32 o 
   5   1  12       83.43       20.76     24.63 o 
   6   1  12       34.41       33.13     28.11 o 
  -7   2  12      213.53      254.70     31.89 o 
  -6   2  12      125.07      129.23     28.68 o 
  -5   2  12      595.53      583.63     25.06 o 
  -4   2  12      638.25      656.69     23.71 o 
  -3   2  12      443.12      449.98     21.03 o 
  -2   2  12      480.88      481.33     22.47 o 
  -1   2  12      463.65      482.29     19.65 o 
   0   2  12     1404.89     1361.76     25.72 o 
   1   2  12     1609.11     1559.22     33.97 o 
   2   2  12      157.98      164.86     13.87 o 
   3   2  12      499.96      516.55     23.09 o 
   4   2  12      268.99      260.88     26.10 o 
   5   2  12       71.37       84.05     26.09 o 
   6   2  12      144.12      148.77     30.27 o 
  -7   3  12      111.74      106.88     30.23 o 
  -6   3  12      202.28      244.44     28.07 o 
  -5   3  12      292.60      317.88     26.75 o 
  -4   3  12       92.34       95.98     14.21 o 
  -3   3  12     3603.18     3508.74     54.78 o 
  -2   3  12        0.23       17.00     11.15 o 
  -1   3  12     4506.95     4518.40     75.89 o 
   0   3  12      197.05      194.09     13.09 o 
   1   3  12       26.20       25.57     10.00 o 
   2   3  12     1151.02     1116.82     27.66 o 
   3   3  12     1311.42     1327.38     31.78 o 
   4   3  12     1231.25     1233.28     44.08 o 
   5   3  12      145.76      157.98     27.90 o 
   6   3  12      180.54      269.08     47.34 o 
  -7   4  12        0.29      -10.84     27.24 o 
  -6   4  12      796.22      806.26     39.78 o 
  -5   4  12     1644.28     1638.74     36.45 o 
  -4   4  12      217.41      206.10     16.34 o 
  -3   4  12     1652.26     1587.27     36.86 o 
  -2   4  12      503.63      484.72     21.12 o 
  -1   4  12     1404.30     1397.91     35.79 o 
   0   4  12       41.58       36.10     11.54 o 
   1   4  12     1002.33      956.38     50.52 o 
   2   4  12      941.98      967.80     24.11 o 
   3   4  12       27.40        6.71     14.62 o 
   4   4  12       16.92       13.49     21.47 o 
   5   4  12       60.37       37.47     25.97 o 
   6   4  12       91.78       49.03     56.24 o 
  -7   5  12      136.86       59.05     38.59 o 
  -6   5  12     1009.74     1069.43     43.59 o 
  -5   5  12      200.61      177.48     20.28 o 
  -4   5  12     1606.71     1695.25     36.09 o 
  -3   5  12       61.84       39.25     13.44 o 
  -2   5  12      525.84      510.26     26.94 o 
  -1   5  12      224.59      231.71     15.33 o 
   0   5  12     3716.97     3638.26     56.80 o 
   1   5  12     1267.81     1202.88     26.07 o 
   2   5  12     1485.12     1493.42     38.99 o 
   3   5  12      753.80      712.97     29.54 o 
   4   5  12      274.20      270.01     27.19 o 
   5   5  12      276.04      284.52     30.80 o 
  -6   6  12       53.17        7.99     24.32 o 
  -5   6  12        2.89        2.36     20.68 o 
  -4   6  12      137.53      152.65     18.58 o 
  -3   6  12      737.88      724.23     25.67 o 
  -2   6  12      858.36      844.06     26.33 o 
  -1   6  12       36.82       46.01     13.02 o 
   0   6  12       29.41       41.08     12.82 o 
   1   6  12       85.02       83.25     13.85 o 
   2   6  12        1.31        2.95     12.74 o 
   3   6  12      243.71      276.75     19.13 o 
   4   6  12      241.64      227.60     32.26 o 
   5   6  12       68.80       69.56     31.16 o 
  -6   7  12      636.89      655.50     46.68 o 
  -5   7  12     1039.36      998.87     41.30 o 
  -4   7  12     1991.73     1916.96     40.18 o 
  -3   7  12       15.76       42.09     14.86 o 
  -2   7  12        8.38        1.90     13.94 o 
  -1   7  12       66.55       59.67     14.23 o 
   0   7  12     2666.23     2597.61     45.71 o 
   1   7  12      951.55      948.85     30.84 o 
   2   7  12     1209.14     1205.22     31.82 o 
   3   7  12       16.08       24.74     15.75 o 
   4   7  12       10.16       -7.30     26.79 o 
   5   7  12      150.11      132.70     33.17 o 
  -6   8  12      358.45      279.76     45.16 o 
  -5   8  12     1500.26     1537.29     55.02 o 
  -4   8  12      576.30      567.02     26.78 o 
  -3   8  12      452.87      451.95     22.28 o 
  -2   8  12      136.89      149.79     16.97 o 
  -1   8  12     1762.63     1820.58     38.39 o 
   0   8  12      249.29      245.30     17.61 o 
   1   8  12     6927.41     6675.06    116.09 o 
   2   8  12     1413.71     1375.78     46.87 o 
   3   8  12      214.66      263.56     22.16 o 
   4   8  12       14.32       10.14     23.39 o 
   5   8  12      166.85      174.09     35.44 o 
  -6   9  12       64.37       80.76     51.92 o 
  -5   9  12      147.23      194.24     30.42 o 
  -4   9  12       89.90       82.78     20.16 o 
  -3   9  12      623.36      684.98     39.51 o 
  -2   9  12       94.55       94.65     16.99 o 
  -1   9  12      691.76      730.57     27.54 o 
   0   9  12      196.33      170.82     19.27 o 
   1   9  12       10.34       -4.42     16.52 o 
   2   9  12       86.89       79.55     18.53 o 
   3   9  12      161.27      177.06     21.80 o 
   4   9  12      183.21      182.48     27.63 o 
  -5  10  12      369.15      387.27     35.30 o 
  -4  10  12      411.73      389.96     25.99 o 
  -3  10  12       13.95        2.64     19.56 o 
  -2  10  12     1292.34     1339.17     44.25 o 
  -1  10  12      150.19      162.01     23.69 o 
   0  10  12      382.87      418.05     26.15 o 
   1  10  12      336.91      337.11     22.84 o 
   2  10  12        0.69        6.85     18.36 o 
   3  10  12      762.23      780.01     37.79 o 
   4  10  12       38.56       55.66     26.22 o 
  -5  11  12       41.47       69.31     40.09 o 
  -4  11  12      464.93      496.18     55.58 o 
  -3  11  12        4.08       -8.30     23.69 o 
  -2  11  12       52.94       55.49     24.19 o 
  -1  11  12       51.39       20.94     23.01 o 
   0  11  12     1282.43     1305.54     44.08 o 
   1  11  12       88.41       33.92     22.41 o 
   2  11  12      610.22      567.01     33.43 o 
   3  11  12       29.48       17.30     26.64 o 
   4  11  12        4.51      -31.56     36.78 o 
  -4  12  12       58.27       43.21     27.44 o 
  -3  12  12       23.40       55.37     31.18 o 
  -2  12  12     3006.66     3044.02     97.74 o 
  -1  12  12      418.63      495.35     46.21 o 
   0  12  12      670.52      750.86     39.63 o 
   1  12  12      227.62      209.03     27.27 o 
   2  12  12      394.00      378.01     30.12 o 
   3  12  12      583.89      637.33     61.84 o 
  -4  13  12      151.09      142.33     34.29 o 
  -3  13  12     1566.42     1584.62     54.00 o 
  -2  13  12        8.05        7.45     26.77 o 
  -1  13  12     1278.41     1248.40     47.74 o 
   0  13  12       11.59        6.04     25.30 o 
   1  13  12        9.78       -5.12     24.80 o 
   2  13  12      317.28      329.59     30.68 o 
  -3  14  12       40.26       35.50     40.75 o 
  -2  14  12       27.19        2.85     45.17 o 
  -1  14  12       13.56       55.24     28.28 o 
   0  14  12        3.48       35.88     27.36 o 
   1  14  12       46.61       47.42     27.62 o 
  -7   1  13       32.55       42.16     29.48 o 
  -6   1  13      385.76      423.82     34.35 o 
  -5   1  13      145.11      149.71     17.37 o 
  -4   1  13     2719.66     2809.30     48.12 o 
  -3   1  13      114.40      121.67     14.25 o 
  -2   1  13     1401.68     1343.26     45.20 o 
  -1   1  13       30.51       26.09     14.19 o 
   0   1  13      453.88      449.55     19.29 o 
   1   1  13     1095.88     1105.20     27.01 o 
   2   1  13     1911.12     1873.57     36.77 o 
   3   1  13      872.54      888.59     27.48 o 
   4   1  13      310.62      358.63     29.48 o 
   5   1  13       28.03      -25.13     25.13 o 
  -7   2  13      282.43      328.58     39.65 o 
  -6   2  13      379.18      357.68     30.59 o 
  -5   2  13      938.36     1037.96     32.67 o 
  -4   2  13      327.42      338.82     23.10 o 
  -3   2  13     4152.15     4182.86     76.43 o 
  -2   2  13      626.75      614.43     25.35 o 
  -1   2  13       68.93       46.82     11.85 o 
   0   2  13       12.54       15.99     12.75 o 
   1   2  13     1932.27     1926.43     36.37 o 
   2   2  13      944.24      979.37     27.21 o 
   3   2  13      124.99      156.97     16.30 o 
   4   2  13      701.85      757.31     38.69 o 
   5   2  13       39.18       30.29     26.18 o 
  -7   3  13      483.34      537.79     44.02 o 
  -6   3  13       26.67        7.84     27.71 o 
  -5   3  13      364.70      358.98     20.77 o 
  -4   3  13        1.10      -15.59     15.59 o 
  -3   3  13      306.78      331.60     20.72 o 
  -2   3  13      461.13      396.32     25.46 o 
  -1   3  13     3561.23     3614.78     56.80 o 
   0   3  13      313.68      317.20     16.33 o 
   1   3  13      856.17      833.76     26.66 o 
   2   3  13      517.67      523.02     23.00 o 
   3   3  13        1.95      -16.13     16.13 o 
   4   3  13      201.21      243.08     27.33 o 
   5   3  13      146.06      145.41     31.57 o 
  -6   4  13       47.61       74.70     26.07 o 
  -5   4  13     1100.46     1112.37     32.30 o 
  -4   4  13        0.96       22.44     16.67 o 
  -3   4  13     1192.61     1163.39     33.23 o 
  -2   4  13      523.11      557.58     23.18 o 
  -1   4  13       20.77       23.67     12.63 o 
   0   4  13     1607.00     1612.73     33.22 o 
   1   4  13       92.21      140.56     24.02 o 
   2   4  13      892.64      910.29     26.95 o 
   3   4  13     1134.02     1093.72     35.03 o 
   4   4  13       32.36       33.94     29.35 o 
   5   4  13      386.67      366.44     33.11 o 
  -6   5  13        0.29       -6.68     24.54 o 
  -5   5  13      120.30      121.40     20.34 o 
  -4   5  13      273.04      260.69     20.61 o 
  -3   5  13       12.35       -7.27     16.01 o 
  -2   5  13     1006.26     1018.99     30.76 o 
  -1   5  13      470.57      443.65     21.94 o 
   0   5  13      288.94      267.64     16.58 o 
   1   5  13       67.87       59.14     13.89 o 
   2   5  13      381.81      423.88     23.65 o 
   3   5  13      647.53      637.23     30.73 o 
   4   5  13        7.46       18.96     23.61 o 
   5   5  13       23.76      -19.88     26.30 o 
  -6   6  13      999.20      972.17     60.57 o 
  -5   6  13      106.69      117.32     24.05 o 
  -4   6  13        1.23        2.11     17.34 o 
  -3   6  13       68.96       74.77     17.77 o 
  -2   6  13     2693.27     2733.97     48.57 o 
  -1   6  13      187.59      180.50     16.32 o 
   0   6  13     4276.85     4313.85     71.97 o 
   1   6  13      676.63      696.53     25.25 o 
   2   6  13      130.39      134.86     16.10 o 
   3   6  13       14.09       11.60     18.22 o 
   4   6  13      585.86      510.58     34.97 o 
   5   6  13      849.99      880.32     52.62 o 
  -6   7  13      458.00      367.71     47.21 o 
  -5   7  13      848.66      902.89     41.14 o 
  -4   7  13       24.12       -7.47     18.05 o 
  -3   7  13      206.67      209.13     18.57 o 
  -2   7  13        7.35       17.09     15.16 o 
  -1   7  13     3357.42     3441.40     57.23 o 
   0   7  13      585.16      573.18     24.53 o 
   1   7  13      493.98      482.21     30.88 o 
   2   7  13      111.76       98.51     16.55 o 
   3   7  13       43.76       48.41     21.35 o 
   4   7  13      282.15      294.51     44.46 o 
   5   7  13        5.48      -18.75     60.57 o 
  -6   8  13       54.54       67.78     50.48 o 
  -5   8  13        9.91       38.07     27.04 o 
  -4   8  13       23.07      -18.56     18.56 o 
  -3   8  13      694.23      677.82     29.32 o 
  -2   8  13      105.20      126.34     17.66 o 
  -1   8  13      219.06      228.14     18.66 o 
   0   8  13       68.68       90.16     16.41 o 
   1   8  13       99.58       94.55     21.55 o 
   2   8  13      159.69      153.38     19.68 o 
   3   8  13        2.73        4.61     20.73 o 
   4   8  13       79.14       57.69     30.66 o 
  -5   9  13      331.16      267.89     38.67 o 
  -4   9  13        6.24       13.89     22.92 o 
  -3   9  13      686.50      706.31     33.06 o 
  -2   9  13        8.52      -16.42     16.42 o 
  -1   9  13     2322.62     2337.64     53.65 o 
   0   9  13      522.73      529.96     28.70 o 
   1   9  13      510.00      505.40     28.07 o 
   2   9  13       49.35       46.76     18.97 o 
   3   9  13       37.81       42.60     22.68 o 
   4   9  13      579.68      585.54    109.60 o 
  -5  10  13      110.61       96.04     31.84 o 
  -4  10  13       16.65       16.43     19.10 o 
  -3  10  13      408.69      386.29     30.37 o 
  -2  10  13      772.05      834.63     39.13 o 
  -1  10  13       22.55       31.71     28.52 o 
   0  10  13      401.42      364.54     25.64 o 
   1  10  13      521.88      474.93     27.43 o 
   2  10  13      158.46      176.88     21.68 o 
   3  10  13      128.13      157.32     25.88 o 
   4  10  13       91.27      108.16     54.80 o 
  -4  11  13     1695.32     1696.09     54.03 o 
  -3  11  13        2.79       -1.64     26.64 o 
  -2  11  13      889.45      977.51     84.72 o 
  -1  11  13       19.39       48.20     27.30 o 
   0  11  13      134.59      155.27     25.43 o 
   1  11  13      558.63      522.24     36.27 o 
   2  11  13      777.39      856.67     39.98 o 
   3  11  13      624.85      678.97     39.59 o 
  -4  12  13        2.53       33.77     27.75 o 
  -3  12  13      167.53      168.25     29.47 o 
  -2  12  13      294.67      307.49     30.85 o 
  -1  12  13      144.39      174.40     30.18 o 
   0  12  13      515.39      540.04     37.26 o 
   1  12  13        1.70       -5.43     24.44 o 
   2  12  13       94.04      126.98     26.55 o 
  -3  13  13       12.74       18.71     28.60 o 
  -2  13  13      516.71      595.54     44.55 o 
  -1  13  13        2.25       -0.73     26.50 o 
   0  13  13       95.55       74.04     27.79 o 
   1  13  13       15.70      -10.02     26.02 o 
   2  13  13      111.20      106.45     32.17 o 
  -2  14  13        0.28       11.54     62.01 o 
  -1  14  13       32.26       27.24     77.16 o 
   0  14  13       20.02       39.18     33.55 o 
  -6   0  14     1600.53     1813.23     78.52 o 
  -5   0  14      270.79      251.10     28.44 o 
  -4   0  14     3199.68     3193.18    165.49 o 
  -3   0  14      138.14      124.03     21.44 o 
  -2   0  14        5.71      -22.52     22.52 o 
  -1   0  14      222.35      199.41     39.66 o 
   0   0  14     4260.91     4225.23    140.61 o 
   1   0  14     1487.28     1429.67     44.84 o 
   2   0  14     3294.94     3160.05     75.63 o 
   3   0  14     1054.32     1064.83     94.46 o 
   4   0  14       32.96       27.40     37.50 o 
   5   0  14      426.76      432.78    107.44 o 
  -6   1  14       36.84       34.37     25.88 o 
  -5   1  14      777.33      828.89     36.17 o 
  -4   1  14        3.12      -11.13     15.14 o 
  -3   1  14      217.34      234.40     18.75 o 
  -2   1  14      370.08      306.48     22.87 o 
  -1   1  14      896.91      923.14     32.33 o 
   0   1  14      153.32      146.12     24.71 o 
   1   1  14      481.91      474.51     21.78 o 
   2   1  14     1056.90     1019.15     28.57 o 
   3   1  14        1.60       28.14     17.64 o 
   4   1  14       58.06       40.55     24.28 o 
   5   1  14       19.40        5.95     27.89 o 
  -6   2  14      424.74      420.07     49.66 o 
  -5   2  14      209.45      179.93     19.27 o 
  -4   2  14        7.68        4.60     15.26 o 
  -3   2  14     1022.75     1015.07     37.95 o 
  -2   2  14       25.93        9.10     14.95 o 
  -1   2  14     1430.86     1452.11     39.53 o 
   0   2  14      203.04      199.52     16.81 o 
   1   2  14       64.55       42.57     14.76 o 
   2   2  14      699.69      721.58     25.48 o 
   3   2  14       63.56       30.89     18.00 o 
   4   2  14      312.93      358.14     30.99 o 
   5   2  14       74.24       50.04     31.43 o 
  -6   3  14      174.74      225.74     29.33 o 
  -5   3  14     1491.81     1541.78     44.98 o 
  -4   3  14       82.97       87.28     17.28 o 
  -3   3  14       97.53       78.57     17.48 o 
  -2   3  14       38.98       17.76     15.32 o 
  -1   3  14     1277.49     1362.29     31.46 o 
   0   3  14     1104.52     1146.03     31.62 o 
   1   3  14     2355.39     2260.68     54.00 o 
   2   3  14      598.17      588.93     30.53 o 
   3   3  14      186.54      169.88     20.51 o 
   4   3  14        5.68       42.06     24.78 o 
   5   3  14       25.98       26.95     28.20 o 
  -6   4  14      106.10       73.81     30.87 o 
  -5   4  14       37.22       13.87     19.46 o 
  -4   4  14      421.81      408.10     23.75 o 
  -3   4  14     1748.79     1781.75     46.37 o 
  -2   4  14       37.05       29.63     16.35 o 
  -1   4  14      316.76      341.93     18.81 o 
   0   4  14      642.49      645.95     27.20 o 
   1   4  14      460.10      454.84     24.98 o 
   2   4  14        5.64        8.29     14.62 o 
   3   4  14      103.48      119.88     20.06 o 
   4   4  14      558.32      657.45     56.57 o 
   5   4  14        0.46      -16.01     27.52 o 
  -6   5  14        6.39      -17.45     30.87 o 
  -5   5  14        2.87       -7.47     19.80 o 
  -4   5  14     1745.75     1792.59     43.75 o 
  -3   5  14       75.04       55.58     18.39 o 
  -2   5  14     6184.00     6260.44     99.85 o 
  -1   5  14       30.24       19.79     16.61 o 
   0   5  14      379.68      387.50     20.87 o 
   1   5  14      166.27      160.79     18.06 o 
   2   5  14      314.65      314.03     21.39 o 
   3   5  14     1522.06     1669.05     77.78 o 
   4   5  14      696.26      660.57     41.22 o 
   5   5  14      246.17      218.21     46.78 o 
  -6   6  14       28.25       42.68     36.91 o 
  -5   6  14       67.85       58.47     24.82 o 
  -4   6  14      183.20      179.73     19.98 o 
  -3   6  14       75.71       61.05     19.04 o 
  -2   6  14      320.77      322.69     20.05 o 
  -1   6  14       40.18       35.64     15.41 o 
   0   6  14      345.96      322.37     19.10 o 
   1   6  14       56.99       51.39     16.69 o 
   2   6  14       96.53      102.17     18.98 o 
   3   6  14       99.42       81.28     22.22 o 
   4   6  14      148.38      174.47     33.24 o 
  -5   7  14       29.05       22.11     24.46 o 
  -4   7  14      417.61      398.88     23.60 o 
  -3   7  14      110.50       95.14     19.93 o 
  -2   7  14     1453.12     1432.69     35.89 o 
  -1   7  14      195.41      180.91     18.36 o 
   0   7  14      578.54      577.91     27.89 o 
   1   7  14       53.39       61.22     16.43 o 
   2   7  14      240.69      237.68     21.62 o 
   3   7  14      628.18      579.33     40.34 o 
   4   7  14        4.89      -28.93     28.93 o 
  -5   8  14      214.03      233.54     40.47 o 
  -4   8  14      132.52      150.05     23.00 o 
  -3   8  14     3099.94     3210.45     63.16 o 
  -2   8  14      253.29      257.81     28.92 o 
  -1   8  14     2313.33     2395.80     51.49 o 
   0   8  14      323.83      275.06     20.06 o 
   1   8  14       24.14       26.72     18.24 o 
   2   8  14      384.32      369.41     27.84 o 
   3   8  14      515.63      492.50     39.90 o 
   4   8  14      751.03      867.07    215.60 o 
  -5   9  14      199.62      290.87     40.68 o 
  -4   9  14       12.84       18.71     24.75 o 
  -3   9  14       65.05       73.50     21.88 o 
  -2   9  14      131.67      154.63     19.91 o 
  -1   9  14      208.52      244.59     22.76 o 
   0   9  14      104.99       97.71     20.22 o 
   1   9  14      234.21      243.95     22.23 o 
   2   9  14      366.21      343.56     24.56 o 
   3   9  14        2.33       -7.45     29.29 o 
  -4  10  14      552.43      612.71     48.50 o 
  -3  10  14      642.33      641.11     39.80 o 
  -2  10  14        0.31      -19.96     23.65 o 
  -1  10  14      577.15      604.25     47.46 o 
   0  10  14      792.35      794.25     34.36 o 
   1  10  14      314.13      298.69     24.60 o 
   2  10  14      613.91      627.28     44.41 o 
   3  10  14       41.02       29.52     35.19 o 
  -4  11  14      372.39      397.85     40.07 o 
  -3  11  14       26.88       52.12     27.30 o 
  -2  11  14      669.20      667.95     39.63 o 
  -1  11  14       38.63       37.55     25.36 o 
   0  11  14      120.81      139.29     27.86 o 
   1  11  14       58.83       36.36     24.86 o 
   2  11  14       53.72       27.71     25.16 o 
  -3  12  14       76.41       99.56     29.47 o 
  -2  12  14      164.57      146.54     34.35 o 
  -1  12  14        1.39       15.46     26.39 o 
   0  12  14     1421.20     1559.27     62.03 o 
   1  12  14      474.65      508.43     50.60 o 
   2  12  14      121.37      107.76     31.33 o 
  -2  13  14       29.23       -7.39     33.38 o 
  -1  13  14      620.78      651.91     41.90 o 
   0  13  14      194.49      221.06     31.09 o 
  -6   1  15      356.41      375.36     33.11 o 
  -5   1  15      357.77      319.10     24.05 o 
  -4   1  15        2.73        7.07     18.62 o 
  -3   1  15        4.17      -17.47     20.35 o 
  -2   1  15     3854.04     3856.68     88.05 o 
  -1   1  15      402.91      417.36     27.00 o 
   0   1  15     3660.42     3555.88     99.29 o 
   1   1  15      192.72      199.91     18.55 o 
   2   1  15        1.18        4.01     15.02 o 
   3   1  15      751.10      734.43     38.68 o 
   4   1  15        8.80       42.13     25.88 o 
  -6   2  15      211.15      217.16     35.15 o 
  -5   2  15      249.98      242.06     27.23 o 
  -4   2  15      119.34      107.03     19.88 o 
  -3   2  15     1683.30     1698.46     51.30 o 
  -2   2  15        1.55      -10.13     17.99 o 
  -1   2  15     1823.61     1804.46     45.99 o 
   0   2  15      407.45      441.72     27.70 o 
   1   2  15      393.50      396.34     24.04 o 
   2   2  15       50.80       49.30     19.89 o 
   3   2  15      126.11      119.33     27.48 o 
   4   2  15      441.20      438.54     33.44 o 
  -6   3  15       91.73      117.08     33.99 o 
  -5   3  15      492.59      508.39     29.59 o 
  -4   3  15       39.07       34.73     19.18 o 
  -3   3  15      518.57      577.89     29.55 o 
  -2   3  15       55.17       50.39     19.02 o 
  -1   3  15       77.01       97.85     19.29 o 
   0   3  15      127.28      134.32     17.19 o 
   1   3  15      810.55      830.00     34.97 o 
   2   3  15      485.13      467.13     27.04 o 
   3   3  15      426.52      427.27     31.36 o 
   4   3  15      126.00      154.65     28.80 o 
  -6   4  15      293.85      275.17     38.42 o 
  -5   4  15        2.75       15.53     20.43 o 
  -4   4  15      533.03      519.92     29.86 o 
  -3   4  15      372.75      363.62     27.71 o 
  -2   4  15      502.54      524.33     28.21 o 
  -1   4  15     1726.66     1730.86     46.07 o 
   0   4  15       45.36       40.23     16.59 o 
   1   4  15      742.55      795.35     30.09 o 
   2   4  15      130.24      123.76     19.12 o 
   3   4  15      153.82      148.69     25.91 o 
   4   4  15      323.11      357.68     32.73 o 
  -6   5  15       65.57       86.56     45.86 o 
  -5   5  15       71.84       42.35     21.88 o 
  -4   5  15        0.92      -19.52     19.52 o 
  -3   5  15      242.85      226.64     22.16 o 
  -2   5  15      444.20      460.28     26.54 o 
  -1   5  15        6.52      -14.27     15.03 o 
   0   5  15      153.87      162.73     19.36 o 
   1   5  15      367.32      403.15     24.85 o 
   2   5  15      118.75      145.59     19.95 o 
   3   5  15        8.24       18.85     26.54 o 
   4   5  15      157.81      165.45     29.41 o 
  -5   6  15      234.59      232.85     24.87 o 
  -4   6  15     2395.42     2638.78     57.07 o 
  -3   6  15        9.02       22.71     19.29 o 
  -2   6  15     1170.02     1248.95     37.61 o 
  -1   6  15        4.49        0.19     15.95 o 
   0   6  15      723.44      706.24     30.36 o 
   1   6  15      613.14      633.00     30.32 o 
   2   6  15     1768.47     1866.01     68.92 o 
   3   6  15     1033.88     1084.94    105.14 o 
   4   6  15       88.01      100.84     57.69 o 
  -5   7  15      651.74      715.10     42.66 o 
  -4   7  15      286.36      245.05     25.05 o 
  -3   7  15      672.78      711.19     33.69 o 
  -2   7  15       11.26       56.09     19.79 o 
  -1   7  15       61.96       78.33     17.70 o 
   0   7  15       63.82       42.74     16.99 o 
   1   7  15      799.96      852.57     56.51 o 
   2   7  15      451.86      494.70     36.76 o 
   3   7  15      457.24      436.30     46.32 o 
  -5   8  15       82.38       65.78     27.56 o 
  -4   8  15      108.41      114.94     26.92 o 
  -3   8  15       31.31       50.40     26.40 o 
  -2   8  15      104.62      105.60     23.33 o 
  -1   8  15      231.03      242.21     20.77 o 
   0   8  15       39.79        3.73     19.78 o 
   1   8  15      135.50      127.30     23.81 o 
   2   8  15       51.17       33.22     23.52 o 
   3   8  15        0.51      -35.33     35.33 o 
  -4   9  15       39.03       44.95     32.26 o 
  -3   9  15     1636.33     1769.16     53.13 o 
  -2   9  15      119.35      105.31     18.78 o 
  -1   9  15        1.91       -1.82     19.88 o 
   0   9  15      837.99      860.99     35.56 o 
   1   9  15      641.36      632.34     32.96 o 
   2   9  15      713.70      696.13     38.65 o 
   3   9  15      309.80      260.11     44.28 o 
  -4  10  15      712.41      700.23     51.01 o 
  -3  10  15        1.80        2.74     30.15 o 
  -2  10  15       64.42       39.96     26.01 o 
  -1  10  15      520.81      559.61     37.76 o 
   0  10  15      849.71      861.14     36.36 o 
   1  10  15      235.45      229.10     24.20 o 
   2  10  15      445.44      450.54     32.13 o 
  -3  11  15        5.37       15.92     46.21 o 
  -2  11  15      815.13     1000.21     50.37 o 
  -1  11  15      168.96      160.62     36.38 o 
   0  11  15      510.71      553.46     41.42 o 
   1  11  15        2.23       -0.79     25.50 o 
   2  11  15       77.32      103.84     51.92 o 
  -2  12  15       15.47       49.59     40.32 o 
  -1  12  15      129.05       86.69     31.80 o 
   0  12  15       46.43       70.48     28.10 o 
  -5   0  16      171.78      117.57     36.71 o 
  -4   0  16     2171.81     2294.14    239.40 o 
  -3   0  16      176.56      119.65     32.20 o 
  -2   0  16     2864.96     3142.71    121.86 o 
  -1   0  16       86.89       67.39     27.70 o 
   0   0  16        3.22       17.48     25.87 o 
   1   0  16       59.68       40.67     27.31 o 
   2   0  16      546.38      591.62     38.83 o 
   3   0  16      714.16      819.56     59.65 o 
   4   0  16      198.01      159.73     42.24 o 
  -6   1  16       12.90      -31.73     59.13 o 
  -5   1  16      102.01      124.55     25.46 o 
  -4   1  16       21.73       -6.10     21.76 o 
  -3   1  16      738.85      791.26     36.56 o 
  -2   1  16        6.62       -8.34     19.52 o 
  -1   1  16      210.27      223.76     23.59 o 
   0   1  16      195.99      214.97     32.89 o 
   1   1  16      249.11      256.17     23.13 o 
   2   1  16       66.24       40.21     18.12 o 
   3   1  16      686.16      675.43     56.83 o 
   4   1  16      228.42      235.96     31.13 o 
  -5   2  16      127.70      130.84     23.30 o 
  -4   2  16      357.18      305.82     27.14 o 
  -3   2  16      274.38      277.20     26.44 o 
  -2   2  16       90.13      118.21     31.64 o 
  -1   2  16      234.74      248.96     23.13 o 
   0   2  16      186.81      196.03     22.69 o 
   1   2  16      809.45      764.72     30.11 o 
   2   2  16        3.39       -1.43     17.89 o 
   3   2  16      106.38      113.87     26.07 o 
   4   2  16      118.27      136.15     38.89 o 
  -5   3  16      385.26      388.08     27.74 o 
  -4   3  16       52.88       53.26     20.79 o 
  -3   3  16     1133.89     1230.03     42.55 o 
  -2   3  16        4.13      -19.14     19.14 o 
  -1   3  16     1101.04     1208.85     61.20 o 
   0   3  16        0.02       -0.98     18.52 o 
   1   3  16      107.34       67.51     18.25 o 
   2   3  16      310.60      319.98     25.22 o 
   3   3  16      446.47      396.84     37.15 o 
   4   3  16      262.38      301.98     38.09 o 
  -5   4  16      678.59      656.23     36.12 o 
  -4   4  16      179.80      201.06     23.71 o 
  -3   4  16       21.74       21.52     19.82 o 
  -2   4  16      116.42      140.21     22.97 o 
  -1   4  16     1206.16     1225.48     40.74 o 
   0   4  16      428.77      451.34     39.74 o 
   1   4  16       80.60      103.78     19.27 o 
   2   4  16      461.41      480.17     36.48 o 
   3   4  16       35.29       52.49     39.30 o 
   4   4  16      123.88       88.67     48.31 o 
  -5   5  16       14.72       22.71     23.30 o 
  -4   5  16      800.75      795.72     42.72 o 
  -3   5  16        4.28       -6.33     19.67 o 
  -2   5  16      594.33      625.41     40.25 o 
  -1   5  16      130.70      156.47     22.95 o 
   0   5  16     1344.81     1462.40     49.17 o 
   1   5  16      460.89      483.09     27.25 o 
   2   5  16      337.60      381.00     25.92 o 
   3   5  16       85.10       53.09     28.82 o 
  -5   6  16       16.64       19.79     24.03 o 
  -4   6  16      143.42      126.29     24.25 o 
  -3   6  16       27.19       20.31     21.22 o 
  -2   6  16      344.09      414.31     30.33 o 
  -1   6  16       12.51        0.60     20.97 o 
   0   6  16        2.51       25.61     18.86 o 
   1   6  16       21.85       37.81     19.66 o 
   2   6  16        6.12        6.14     20.30 o 
   3   6  16       53.69       70.70     30.48 o 
  -5   7  16      345.74      361.94    119.70 o 
  -4   7  16      221.75      256.44     26.61 o 
  -3   7  16        1.48        7.11     21.67 o 
  -2   7  16      116.53      117.21     22.03 o 
  -1   7  16       97.71      102.73     21.04 o 
   0   7  16     1283.93     1351.85     40.28 o 
   1   7  16      489.90      535.14     31.05 o 
   2   7  16       74.68      103.68     28.68 o 
   3   7  16       56.82        7.65     36.71 o 
  -4   8  16       16.46       14.51     26.16 o 
  -3   8  16        0.65       -1.82     21.89 o 
  -2   8  16       26.02       22.64     21.75 o 
  -1   8  16     1004.33     1093.64     35.10 o 
   0   8  16      115.47      119.66     22.38 o 
   1   8  16     1910.86     1986.24     64.57 o 
   2   8  16      175.48      176.01     26.62 o 
   3   8  16        5.93       72.11     51.92 o 
  -4   9  16       28.15        5.46     27.71 o 
  -3   9  16      545.01      620.52     39.50 o 
  -2   9  16      145.73      156.88     27.42 o 
  -1   9  16       47.03       58.20     26.66 o 
   0   9  16      116.72      114.50     23.31 o 
   1   9  16       52.24       16.62     24.51 o 
   2   9  16       65.00       79.43     26.26 o 
  -3  10  16       27.39       47.18     32.89 o 
  -2  10  16      523.99      531.25     36.50 o 
  -1  10  16      128.72      136.07     35.33 o 
   0  10  16      127.73      153.50     24.75 o 
   1  10  16       92.03       41.62     26.61 o 
  -2  11  16      224.29      204.04     46.39 o 
  -1  11  16        2.72       29.24     27.80 o 
   0  11  16      335.64      347.24     44.11 o 
  -5   1  17       36.54       31.16     25.76 o 
  -4   1  17     1182.31     1385.08     63.90 o 
  -3   1  17        0.73        0.33     22.21 o 
  -2   1  17      106.48       79.78     22.90 o 
  -1   1  17        3.74       20.24     20.53 o 
   0   1  17      392.71      414.70     28.43 o 
   1   1  17      609.01      634.15     33.81 o 
   2   1  17      326.90      339.77     27.18 o 
   3   1  17      241.18      258.68     35.52 o 
  -5   2  17      564.30      637.93     40.79 o 
  -4   2  17       11.01       13.55     24.20 o 
  -3   2  17     1056.81     1115.92     48.83 o 
  -2   2  17      207.88      197.80     24.27 o 
  -1   2  17       21.82      -20.50     20.50 o 
   0   2  17      139.54      106.48     22.36 o 
   1   2  17      854.01      921.87     37.52 o 
   2   2  17      629.72      645.71     32.53 o 
   3   2  17        5.76       -5.95     28.86 o 
  -5   3  17       24.14       48.87     26.98 o 
  -4   3  17        4.46      -15.69     23.86 o 
  -3   3  17      535.82      553.00     34.42 o 
  -2   3  17      353.16      357.56     39.13 o 
  -1   3  17     1544.32     1671.26     48.17 o 
   0   3  17       88.00      132.46     22.74 o 
   1   3  17      142.99      155.87     23.82 o 
   2   3  17        0.39      -19.40     19.40 o 
   3   3  17        3.18      -28.29     28.29 o 
  -5   4  17      424.25      415.04     36.43 o 
  -4   4  17       77.89       63.67     25.31 o 
  -3   4  17      551.42      559.40     36.64 o 
  -2   4  17      217.80      263.04     26.45 o 
  -1   4  17       12.24       -7.65     20.88 o 
   0   4  17      336.83      369.16     27.31 o 
   1   4  17       59.89       31.04     19.66 o 
   2   4  17      234.21      224.55     23.72 o 
   3   4  17      341.14      358.91     55.70 o 
  -5   5  17        2.24      -10.10     59.13 o 
  -4   5  17      112.37       97.40     26.56 o 
  -3   5  17       14.19       37.75     23.92 o 
  -2   5  17       52.91       47.50     23.87 o 
  -1   5  17       35.41       53.54     22.85 o 
   0   5  17      168.21      172.68     24.57 o 
   1   5  17       11.14        4.50     25.69 o 
   2   5  17      107.62      110.16     22.79 o 
   3   5  17      289.33      270.35     35.91 o 
  -4   6  17       90.55       58.27     24.42 o 
  -3   6  17       16.62        9.82     24.73 o 
  -2   6  17     1414.88     1649.26     51.62 o 
  -1   6  17      227.20      234.88     26.72 o 
   0   6  17      779.09      794.71     39.04 o 
   1   6  17      110.35      135.52     22.73 o 
   2   6  17        1.56       11.72     21.30 o 
  -4   7  17       19.95       10.07     24.45 o 
  -3   7  17      279.06      329.50     27.85 o 
  -2   7  17       83.34       83.81     25.61 o 
  -1   7  17     1646.03     1803.09     52.95 o 
   0   7  17      281.61      266.60     24.95 o 
   1   7  17       56.91       40.90     21.84 o 
   2   7  17        0.53       16.33     21.89 o 
  -3   8  17      276.95      258.82     27.12 o 
  -2   8  17       90.47      103.19     23.96 o 
  -1   8  17      101.01      100.31     32.26 o 
   0   8  17       63.68       70.53     26.02 o 
   1   8  17       79.61      118.93     23.44 o 
   2   8  17       59.77      110.54     33.51 o 
  -3   9  17      421.63      471.33     40.52 o 
  -2   9  17        6.96       42.99     30.95 o 
  -1   9  17      456.99      447.03     40.80 o 
   0   9  17      179.45      195.71     28.72 o 
   1   9  17       61.18       64.58     26.71 o 
  -1  10  17      265.81      378.37    117.54 o 
   0  10  17       13.69       69.22     59.13 o 
  -4   0  18      406.32      436.27     57.69 o 
  -3   0  18       95.84       67.27     35.52 o 
  -2   0  18      368.78      459.57     43.28 o 
  -1   0  18      200.13      200.78     36.71 o 
   0   0  18      854.66      985.03     98.07 o 
   1   0  18      407.21      483.45     76.43 o 
   2   0  18      821.17      907.09     55.64 o 
  -4   1  18        4.46      -14.23     29.35 o 
  -3   1  18        0.11       -6.79     32.26 o 
  -2   1  18       60.94       70.37     24.34 o 
  -1   1  18      634.95      697.49     37.43 o 
   0   1  18      302.03      312.71     27.53 o 
   1   1  18      224.24      260.30     30.39 o 
   2   1  18      472.10      527.26     34.14 o 
  -4   2  18       22.01       -3.88     25.24 o 
  -3   2  18      343.92      357.11     30.41 o 
  -2   2  18       64.51       78.06     24.27 o 
  -1   2  18      550.16      551.47     35.27 o 
   0   2  18      246.45      290.00     26.92 o 
   1   2  18        0.63      -22.48     22.48 o 
   2   2  18      186.01      172.71     25.81 o 
  -4   3  18       14.07       15.91     26.13 o 
  -3   3  18        1.50       31.35     25.22 o 
  -2   3  18      111.45       79.63     24.62 o 
  -1   3  18      666.29      761.66     39.01 o 
   0   3  18      334.35      340.53     28.38 o 
   1   3  18      598.06      652.31     37.21 o 
   2   3  18       28.79       12.25     23.92 o 
  -4   4  18       12.77      -17.11     25.81 o 
  -3   4  18      803.58      927.95     43.11 o 
  -2   4  18      215.26      243.69     35.58 o 
  -1   4  18        5.33       -8.59     22.95 o 
   0   4  18      164.53      153.02     25.46 o 
   1   4  18      336.10      354.39     29.65 o 
   2   4  18      146.94      171.61     24.40 o 
  -4   5  18      977.06     1069.83     50.45 o 
  -3   5  18       19.62      -12.78     25.41 o 
  -2   5  18     1231.34     1382.58     49.75 o 
  -1   5  18        1.82        8.41     25.12 o 
   0   5  18        2.42      -16.74     22.95 o 
   1   5  18      134.64      162.46     26.17 o 
   2   5  18      112.47      140.08     25.02 o 
  -3   6  18       64.14       52.07     27.46 o 
  -2   6  18       71.70       48.77     36.22 o 
  -1   6  18        1.41      -24.06     24.40 o 
   0   6  18      174.69      122.50     26.45 o 
   1   6  18        1.30       32.14     24.92 o 
   2   6  18       71.02       95.18     54.80 o 
  -3   7  18       19.90      -16.90     29.88 o 
  -2   7  18      486.70      569.56     38.93 o 
  -1   7  18       60.20       45.04     25.91 o 
   0   7  18       17.94       14.47     25.08 o 
   1   7  18      173.76      165.87     25.26 o 
  -2   8  18       83.90       56.26     38.71 o 
  -1   8  18      562.46      573.15     40.83 o 
   0   8  18        7.52      -44.41     50.58 o 
  -3   1  19        2.07       -7.89     25.56 o 
  -2   1  19     1240.35     1280.53     60.75 o 
  -1   1  19       56.71       78.72     25.28 o 
   0   1  19      797.09      900.42     41.65 o 
   1   1  19        0.13      -23.69     23.69 o 
  -3   2  19     1040.41     1153.19     47.37 o 
  -2   2  19       13.40       26.68     25.43 o 
  -1   2  19      341.85      395.42     30.93 o 
   0   2  19      190.08      222.72     27.62 o 
   1   2  19       25.42       20.06     25.22 o 
  -3   3  19       39.53       52.86     28.10 o 
  -2   3  19       16.90       -0.22     25.16 o 
  -1   3  19       89.02       65.35     28.73 o 
   0   3  19       20.58       40.95     24.64 o 
   1   3  19       81.66      126.30     27.02 o 
  -3   4  19      175.89      242.31     36.38 o 
  -2   4  19       55.05       54.92     26.83 o 
  -1   4  19      501.97      591.38     37.88 o 
   0   4  19       82.46       75.22     26.19 o 
   1   4  19      182.82      160.69     32.06 o 
  -3   5  19       31.69       54.98     85.09 o 
  -2   5  19      141.17      154.91     28.77 o 
  -1   5  19       13.98        1.65     26.44 o 
   0   5  19        0.22      -24.47     24.47 o 
   1   5  19      122.52      129.79     59.13 o 
  -2   6  19       66.44       80.55     41.22 o 
  -1   6  19       36.76      -14.42     37.73 o 
   0   6  19      428.93      417.27     39.06 o 
  -1   0  20       17.30       50.61     38.71 o 
   0   0  20       24.22       -4.33     49.03 o 
  -1   1  20       17.23       21.63     31.05 o 
   0   1  20      138.68      132.80     37.69 o 
  -1   2  20       70.70      144.20     42.79 o 
   0   2  20        6.96      -12.98     51.92 o 
  -1   3  20       82.63       60.57     57.69 o 
                                                 
